# Supplementary material for: Colorectal Cancer Stem Cell States Uncovered by Simultaneous Single‐Cell Analysis of Transcriptome and Telomeres
Source: Adv Sci (Weinh). 2021 Feb 8;8(8):2004320. doi: 10.1002/advs.202004320 (PMC8061397; doi:10.1002/advs.202004320)
Supplement: Supplementary file 2 — Supplemental Table 1 [file ADVS-8-2004320-s002.xlsx]

## Sheet: Table_S1
Table S1. Clinical information of colorectal cancer patients included in scT&R-seq from Tianjin General Hospital
CRC patient number	Age	Gender	Tumor site	Histology	Type	Depth of invasion(T)	Lymph node involvement(N)	Metastasis(M)	TNM staging	Dukes classification	CEA(ng/ml)	SIZE(CM)
col36	62	Male	Rectum	Well-Moderate	Adenocarcinoma	T2	N0	M0	I	A	9.51	4
col38	45	Male	Rectum	Well-Moderate	Adenocarcinoma	T3	N0	M0	IIA	B	4.63	3
col39	79	Male	Rectum	Well-Moderate	Adenocarcinoma	T1	N0	M0	I	A	1.36	8
col40	79	Female	Right colon	Moderate-Poor	Adenocarcinoma	T3	N0	M0	IIA	B	26.42	6
col44	60	Female	Right colon	Moderate	Adenocarcinoma	T3	N0	M0	IIA	B	1.35	5
col45	82	Female	Sigmoid colon	Moderate-Poor	Adenocarcinoma	T4a	N0	M0	IIB	C2	8.11	4
col47	66	Female	Right colon	Moderate	Adenocarcinoma	T1	N0	M0	I	A	3.24	3
col48	52	Male	Subtotal colectomy	Moderate-Poor	Adenocarcinoma	T3	N0	M0	IIA	B	2.87	2

## Sheet: Table_S2
Table S2. List of genes specifically expressed in each subpopulation
	myAUC	avg_diff	cluster
MTRNR2L12	0.81	0.47011	EDCs
LCN2	0.791	1.50731	EDCs
MTRNR2L1	0.785	0.412281	EDCs
KRT18	0.76	0.64372	EDCs
ELF3	0.739	0.602036	EDCs
CLDN4	0.734	0.550693	EDCs
SOX4	0.719	0.831756	EDCs
PIGR	0.717	0.822093	EDCs
IFI27	0.716	0.338683	EDCs
ID1	0.712	0.853822	EDCs
EEF1A1P14	0.291	0.276469	EDCs
EPCAM	0.972	2.2045	EPCs
CLDN7	0.97	1.53915	EPCs
LGALS4	0.967	2.03738	EPCs
KRT8	0.966	2.23484	EPCs
TXN	0.961	1.73436	EPCs
AGR2	0.958	3.28418	EPCs
KRT19	0.958	1.86977	EPCs
CDH1	0.958	1.18389	EPCs
SPINT2	0.957	1.30292	EPCs
KRT8P3	0.956	0.33706	EPCs
JUP	0.955	1.28313	EPCs
CDH17	0.954	1.3078	EPCs
TSPAN8	0.952	2.39395	EPCs
S100A14	0.951	1.43282	EPCs
DSG2	0.95	1.37476	EPCs
LGALS3	0.947	1.80816	EPCs
CD24	0.947	1.67028	EPCs
NQO1	0.946	1.73127	EPCs
CEACAM6	0.942	2.87402	EPCs
TMEM45B	0.942	1.54965	EPCs
ANXA3	0.941	1.43156	EPCs
S100P	0.938	1.84332	EPCs
PERP	0.938	1.57145	EPCs
S100A16	0.938	1.07373	EPCs
FXYD3	0.933	1.79005	EPCs
CD9	0.933	1.69503	EPCs
FHL2	0.931	1.17024	EPCs
ANXA2	0.93	1.76525	EPCs
GSTP1	0.93	1.3006	EPCs
TM4SF1	0.927	2.06328	EPCs
NET1	0.927	1.22761	EPCs
BSG	0.926	1.20929	EPCs
LSR	0.926	1.11779	EPCs
PRSS3	0.926	0.901219	EPCs
PRELID3B	0.925	1.3573	EPCs
DSTN	0.925	1.28917	EPCs
MUC13	0.925	1.22104	EPCs
PDLIM1	0.924	0.789561	EPCs
PLS1	0.92	1.06182	EPCs
KRT18	0.919	1.58387	EPCs
DDAH1	0.919	0.619882	EPCs
CLDN1	0.917	1.26665	EPCs
MGST1	0.915	1.45391	EPCs
C12orf75	0.915	0.967493	EPCs
KLF5	0.915	0.957702	EPCs
ITGA6	0.914	1.32647	EPCs
PHGR1	0.913	1.94447	EPCs
GPX2	0.913	1.73112	EPCs
RNF128	0.913	1.09147	EPCs
RAB25	0.913	0.688574	EPCs
AP1S1	0.913	0.676357	EPCs
POF1B	0.912	0.985315	EPCs
ANXA2P2	0.912	0.667699	EPCs
GPRC5A	0.91	1.95852	EPCs
LAPTM4B	0.91	0.963207	EPCs
DSP	0.909	1.0126	EPCs
LAD1	0.908	0.391933	EPCs
S100A6	0.907	1.83551	EPCs
AP1M2	0.907	0.424042	EPCs
SERINC2	0.906	0.573426	EPCs
FAT1	0.905	0.77743	EPCs
TSPAN3	0.904	1.22278	EPCs
ANXA4	0.904	1.19817	EPCs
GNG12	0.904	0.684489	EPCs
CCND1	0.904	0.628373	EPCs
VDAC1	0.903	1.06034	EPCs
CLDN3	0.903	0.964626	EPCs
MISP	0.903	0.81518	EPCs
CAMK2N1	0.902	0.402213	EPCs
ATP1B1	0.901	1.04733	EPCs
EPS8	0.9	0.946373	EPCs
MAL2	0.9	0.848194	EPCs
RCN1	0.899	1.0036	EPCs
LIMA1	0.899	0.855938	EPCs
TSPAN13	0.899	0.708975	EPCs
HNF4A	0.899	0.658214	EPCs
TMPRSS2	0.898	0.672374	EPCs
TINAGL1	0.898	0.509517	EPCs
TFF3	0.897	2.41731	EPCs
TMPRSS4	0.897	0.678251	EPCs
PPIAP22	0.895	0.303507	EPCs
S100A10	0.894	1.73281	EPCs
SCD	0.894	1.63748	EPCs
ZDHHC9	0.894	0.737163	EPCs
PLEK2	0.894	0.427093	EPCs
SERPINB5	0.893	0.937778	EPCs
OCIAD2	0.893	0.745575	EPCs
LMO7	0.891	0.813005	EPCs
CMBL	0.89	0.780294	EPCs
UGDH	0.889	0.831811	EPCs
CXADR	0.889	0.72529	EPCs
SOX9	0.889	0.56982	EPCs
TMEM54	0.889	0.532111	EPCs
TXNDC17	0.888	1.2026	EPCs
CMPK1	0.887	1.151	EPCs
OCLN	0.887	0.775913	EPCs
KRTCAP3	0.887	0.411524	EPCs
CYSTM1	0.886	0.932758	EPCs
ABHD17C	0.886	0.607664	EPCs
TSPAN15	0.886	0.496001	EPCs
CLDN4	0.885	1.36292	EPCs
MYL12B	0.885	1.01138	EPCs
ACTN4	0.885	0.900746	EPCs
SIGMAR1	0.885	0.763947	EPCs
SLC12A2	0.884	1.35357	EPCs
TSC22D1	0.884	1.26664	EPCs
MGST3	0.884	1.06393	EPCs
MRPS35	0.884	0.956093	EPCs
GMDS	0.884	0.523445	EPCs
SHROOM3	0.884	0.514413	EPCs
TMEM141	0.884	0.439282	EPCs
TRIM2	0.884	0.41787	EPCs
HN1L	0.883	0.425934	EPCs
SERPINB6	0.882	1.14122	EPCs
UQCRQ	0.882	0.992173	EPCs
PRDX1	0.881	1.05436	EPCs
FAM162A	0.881	0.818242	EPCs
DSC2	0.881	0.765546	EPCs
PRSS8	0.881	0.61253	EPCs
EHF	0.881	0.600962	EPCs
GALNT3	0.881	0.523475	EPCs
DDR1	0.881	0.35981	EPCs
ASS1	0.88	1.10445	EPCs
CHCHD2	0.88	0.909036	EPCs
MARCKSL1	0.88	0.807282	EPCs
FNBP1L	0.88	0.520013	EPCs
EIF6	0.88	0.497918	EPCs
PRR15L	0.879	0.72328	EPCs
CCDC58	0.879	0.500994	EPCs
ZNF703	0.879	0.385365	EPCs
TSPAN1	0.878	1.52722	EPCs
HIGD1A	0.878	0.784862	EPCs
VIL1	0.878	0.710368	EPCs
FERMT1	0.877	0.995126	EPCs
SH3BGRL2	0.877	0.505648	EPCs
CLTA	0.876	0.766902	EPCs
SPINT1	0.876	0.447071	EPCs
ABHD2	0.875	1.0509	EPCs
SDC4	0.875	0.950828	EPCs
RPS27L	0.875	0.88798	EPCs
HSDL2	0.875	0.668365	EPCs
MYO5B	0.875	0.432936	EPCs
CDX1	0.875	0.383658	EPCs
RAB11A	0.874	0.903042	EPCs
PCBD1	0.874	0.803587	EPCs
APP	0.874	0.778404	EPCs
SLC39A14	0.874	0.626073	EPCs
MANSC1	0.874	0.542797	EPCs
LIPH	0.874	0.488249	EPCs
CCT5	0.872	0.864602	EPCs
ELF3	0.872	0.701136	EPCs
TM9SF3	0.871	0.759657	EPCs
ADI1	0.871	0.717223	EPCs
TP53I11	0.871	0.63417	EPCs
CEACAM5	0.87	1.97765	EPCs
HN1	0.87	1.01369	EPCs
IRF6	0.87	0.396869	EPCs
FDFT1	0.869	1.11683	EPCs
SEPW1	0.869	1.10138	EPCs
NPM1	0.869	0.93763	EPCs
PSMB5	0.868	0.889787	EPCs
CTNNA1	0.868	0.78418	EPCs
ETHE1	0.868	0.589733	EPCs
MPST	0.868	0.493017	EPCs
NDUFA8	0.868	0.451554	EPCs
ALDH1A1	0.867	1.30455	EPCs
SNRPE	0.867	0.814462	EPCs
PLPP2	0.867	0.660482	EPCs
EBNA1BP2	0.867	0.594408	EPCs
FAM84B	0.867	0.408668	EPCs
EFNB1	0.867	0.338349	EPCs
CETN2	0.866	0.464702	EPCs
TMEM14A	0.866	0.452132	EPCs
AGR3	0.865	1.06415	EPCs
USMG5	0.865	0.728067	EPCs
TST	0.865	0.689387	EPCs
SPTBN1	0.865	0.649335	EPCs
SMAGP	0.865	0.560617	EPCs
PKP2	0.865	0.467122	EPCs
LACTB2	0.865	0.384981	EPCs
CRB3	0.865	0.313016	EPCs
F11R	0.865	0.270014	EPCs
C1QBP	0.864	1.39733	EPCs
MRPL13	0.864	0.893864	EPCs
C14orf1	0.864	0.658413	EPCs
LGALS3BP	0.864	0.644697	EPCs
HMGA1	0.864	0.580537	EPCs
NEBL	0.864	0.37288	EPCs
ARPC1A	0.863	0.792976	EPCs
USH1C	0.863	0.371892	EPCs
SORD	0.863	0.332671	EPCs
MAP7	0.863	0.26527	EPCs
ETFA	0.862	0.931293	EPCs
SYPL1	0.862	0.830419	EPCs
F2RL1	0.862	0.610233	EPCs
GOLM1	0.862	0.402731	EPCs
GALNT7	0.862	0.367691	EPCs
CANT1	0.862	0.343219	EPCs
CES2	0.861	0.786081	EPCs
EPB41L2	0.861	0.774331	EPCs
KDELR1	0.861	0.66803	EPCs
PHB	0.861	0.532905	EPCs
PTPRF	0.861	0.506127	EPCs
CTTN	0.861	0.491328	EPCs
RHPN2	0.861	0.45805	EPCs
PPA1	0.86	1.04829	EPCs
COX7A2	0.86	0.8382	EPCs
TIMM13	0.86	0.539856	EPCs
EFNA1	0.859	1.14556	EPCs
GPI	0.859	0.887332	EPCs
EIF1AX	0.859	0.672249	EPCs
MUC3A	0.859	0.530289	EPCs
TNFRSF21	0.859	0.474402	EPCs
ESRP1	0.858	0.572637	EPCs
ATP8B1	0.858	0.53219	EPCs
PLEKHG6	0.858	0.396052	EPCs
CHMP2B	0.857	0.770757	EPCs
IDH1	0.857	0.742887	EPCs
ITGB4	0.857	0.672394	EPCs
PON2	0.857	0.595346	EPCs
MYO10	0.857	0.502671	EPCs
GDF15	0.856	1.16566	EPCs
ERH	0.856	0.787945	EPCs
EI24	0.856	0.658334	EPCs
RNF43	0.856	0.634027	EPCs
BZW2	0.856	0.596272	EPCs
TRABD2A	0.856	0.556513	EPCs
TPM1	0.856	0.468378	EPCs
LAMB3	0.856	0.372939	EPCs
HES6	0.856	0.263583	EPCs
ACAA2	0.855	0.792782	EPCs
CMAS	0.855	0.693014	EPCs
CEACAM1	0.855	0.627381	EPCs
MRPS12	0.855	0.503896	EPCs
ALDH18A1	0.855	0.489601	EPCs
PKM	0.854	0.912364	EPCs
CYP2S1	0.854	0.702396	EPCs
ST14	0.854	0.586012	EPCs
ZDHHC3	0.854	0.545069	EPCs
ERBB3	0.854	0.47876	EPCs
TMEM41A	0.854	0.452873	EPCs
TPI1	0.853	0.962702	EPCs
GNPNAT1	0.853	0.620814	EPCs
AHCY	0.853	0.566108	EPCs
MRPS18B	0.853	0.498803	EPCs
NDFIP2	0.853	0.402701	EPCs
HDAC2	0.852	0.758827	EPCs
SSBP1	0.852	0.732135	EPCs
TRIM31	0.852	0.437351	EPCs
FAM127B	0.852	0.396221	EPCs
HDGF	0.852	0.330969	EPCs
BAIAP2L1	0.852	0.320808	EPCs
RAN	0.851	0.962383	EPCs
LSM4	0.851	0.687381	EPCs
TUBA1C	0.851	0.678065	EPCs
SEMA5A	0.851	0.639554	EPCs
HTATIP2	0.851	0.619155	EPCs
MCU	0.85	0.689053	EPCs
SNRPF	0.85	0.687313	EPCs
PDCD5	0.85	0.683104	EPCs
DHCR24	0.85	0.548513	EPCs
DDX1	0.85	0.492685	EPCs
NCKAP1	0.85	0.432563	EPCs
PTPRK	0.85	0.273056	EPCs
PGRMC1	0.849	0.734839	EPCs
PCCB	0.849	0.638936	EPCs
UGT8	0.849	0.557091	EPCs
TRIM24	0.849	0.453243	EPCs
FKBP9	0.849	0.328476	EPCs
CTNND1	0.848	0.941609	EPCs
ALDH2	0.848	0.757202	EPCs
CBX3	0.848	0.753478	EPCs
SDCBP2	0.848	0.582504	EPCs
ARHGAP12	0.848	0.391115	EPCs
STRAP	0.847	1.02943	EPCs
PDCD6	0.847	0.61625	EPCs
CD2AP	0.847	0.502885	EPCs
SMIM15	0.847	0.408684	EPCs
B3GNT3	0.847	0.269991	EPCs
LINC01559	0.846	1.2482	EPCs
MDH2	0.846	0.846862	EPCs
H2AFJ	0.846	0.817218	EPCs
BCAP31	0.846	0.81491	EPCs
ITGB1	0.846	0.748581	EPCs
ERRFI1	0.846	0.687859	EPCs
EBP	0.846	0.640046	EPCs
MRPL3	0.846	0.546281	EPCs
SCNN1A	0.846	0.518276	EPCs
RND3	0.846	0.493035	EPCs
PAIP1	0.846	0.41369	EPCs
GFPT1	0.845	0.656786	EPCs
ABHD11	0.845	0.516599	EPCs
MYOF	0.845	0.454567	EPCs
CFDP1	0.845	0.375463	EPCs
EBPL	0.845	0.362553	EPCs
PEBP1	0.844	0.986692	EPCs
MLEC	0.844	0.966223	EPCs
CYB5B	0.844	0.862001	EPCs
RUVBL2	0.844	0.595717	EPCs
CBR1	0.844	0.502277	EPCs
PAICS	0.843	0.801787	EPCs
UQCRH	0.843	0.787231	EPCs
SKP1	0.843	0.745349	EPCs
TSPO	0.843	0.729582	EPCs
ACP1	0.843	0.619941	EPCs
TMEM41B	0.843	0.352767	EPCs
MECOM	0.843	0.305914	EPCs
CYB5A	0.842	0.734953	EPCs
HSBP1	0.842	0.645464	EPCs
OLA1	0.842	0.62772	EPCs
MLF2	0.842	0.613214	EPCs
PLS3	0.842	0.475929	EPCs
STX3	0.842	0.426303	EPCs
GSKIP	0.842	0.421624	EPCs
SH3YL1	0.842	0.32231	EPCs
IDH2	0.841	0.798603	EPCs
TPM4	0.841	0.7615	EPCs
TNFRSF12A	0.841	0.403092	EPCs
COX6C	0.84	0.758171	EPCs
VDAC2	0.84	0.683551	EPCs
ABLIM1	0.84	0.609891	EPCs
PRDX2	0.84	0.514146	EPCs
H1F0	0.84	0.450793	EPCs
PDAP1	0.84	0.353605	EPCs
DNMBP	0.84	0.296118	EPCs
CERS6	0.84	0.272041	EPCs
ERO1A	0.839	1.07845	EPCs
C14orf2	0.839	0.80776	EPCs
EIF3I	0.839	0.695493	EPCs
STOML2	0.839	0.694629	EPCs
MRPS16	0.839	0.612486	EPCs
TARS	0.839	0.596181	EPCs
MRPL14	0.839	0.539799	EPCs
PPP1R1B	0.839	0.467665	EPCs
FAM3D	0.839	0.413788	EPCs
MANBAL	0.839	0.40121	EPCs
TOMM70	0.839	0.382005	EPCs
GATA6	0.839	0.371246	EPCs
GALE	0.839	0.316555	EPCs
ATP5B	0.838	0.844099	EPCs
GOT2	0.838	0.740957	EPCs
CCT3	0.838	0.674312	EPCs
ZNF664	0.838	0.655918	EPCs
TWF1	0.838	0.608087	EPCs
SLC2A1	0.838	0.580396	EPCs
POLR2H	0.838	0.507807	EPCs
SCOC	0.838	0.493711	EPCs
IARS2	0.838	0.436189	EPCs
VCL	0.838	0.413552	EPCs
SLC39A4	0.838	0.315559	EPCs
2017-09-10	0.838	0.25706	EPCs
SLC25A5	0.837	0.922939	EPCs
MSMO1	0.837	0.873106	EPCs
PPA2	0.837	0.836724	EPCs
LRRC75A-AS1	0.837	0.648703	EPCs
MGST2	0.837	0.537553	EPCs
SEPHS2	0.837	0.530193	EPCs
MRPL22	0.837	0.504895	EPCs
MYO6	0.837	0.468024	EPCs
ALDH3A2	0.836	0.73791	EPCs
BIK	0.836	0.720032	EPCs
HACD3	0.836	0.68474	EPCs
ERGIC3	0.836	0.60796	EPCs
SLK	0.836	0.523074	EPCs
NOP16	0.836	0.405919	EPCs
PIGU	0.836	0.399959	EPCs
EPB41L1	0.836	0.391666	EPCs
HIBADH	0.836	0.354475	EPCs
MTCH2	0.835	0.666014	EPCs
ANKRD22	0.835	0.520688	EPCs
RARS	0.835	0.479798	EPCs
EPB41L4B	0.835	0.458921	EPCs
RAE1	0.835	0.424973	EPCs
PRR15	0.835	0.374626	EPCs
SFN	0.835	0.358194	EPCs
KLK10	0.834	1.73292	EPCs
ATP5G3	0.834	0.856576	EPCs
ADAM9	0.834	0.634133	EPCs
SMS	0.834	0.596262	EPCs
ABCC3	0.834	0.401539	EPCs
PPID	0.834	0.389749	EPCs
FUT2	0.834	0.318542	EPCs
BCL2L1	0.834	0.257693	EPCs
NDUFB6	0.833	0.613142	EPCs
ACTL6A	0.833	0.472627	EPCs
PARD6B	0.833	0.346671	EPCs
MTUS1	0.832	0.70257	EPCs
SLIRP	0.832	0.691992	EPCs
GSTM3	0.832	0.573763	EPCs
EPHA2	0.832	0.556617	EPCs
PDCD10	0.832	0.469437	EPCs
TSTA3	0.832	0.445337	EPCs
MYO1B	0.832	0.431279	EPCs
NME1	0.832	0.318161	EPCs
MRPL42	0.831	0.613428	EPCs
TMEM106B	0.831	0.514746	EPCs
RAB11FIP1	0.831	0.503432	EPCs
NEDD4L	0.831	0.413508	EPCs
NCEH1	0.831	0.352945	EPCs
MARVELD2	0.831	0.344078	EPCs
MRPL17	0.831	0.296366	EPCs
RIDA	0.83	0.493747	EPCs
MAGED1	0.83	0.481511	EPCs
ROCK2	0.83	0.386872	EPCs
SH3D19	0.83	0.327158	EPCs
YES1	0.83	0.320417	EPCs
LURAP1L	0.83	0.319826	EPCs
AKAP1	0.83	0.310091	EPCs
PPDPF	0.83	0.261824	EPCs
CCT2	0.829	0.871026	EPCs
SLC25A3	0.829	0.808249	EPCs
TMBIM1	0.829	0.67757	EPCs
CLRN3	0.829	0.558682	EPCs
TMC5	0.829	0.5129	EPCs
AP2B1	0.829	0.492473	EPCs
FAM60A	0.829	0.490528	EPCs
ARHGAP5	0.829	0.405007	EPCs
MRTO4	0.829	0.346227	EPCs
CHMP4C	0.829	0.345136	EPCs
PSPH	0.829	0.264616	EPCs
SRP9	0.828	0.869618	EPCs
ATP5C1	0.828	0.785409	EPCs
GOLIM4	0.828	0.616958	EPCs
EIF2AK1	0.828	0.593728	EPCs
SDHAF3	0.828	0.509349	EPCs
NIFK	0.828	0.471089	EPCs
POR	0.828	0.393968	EPCs
ENAH	0.828	0.302545	EPCs
ALDOA	0.827	0.868767	EPCs
YWHAE	0.827	0.735185	EPCs
ADD3	0.827	0.703907	EPCs
RPL22L1	0.827	0.674529	EPCs
DYNLT1	0.827	0.579375	EPCs
PITRM1	0.827	0.555381	EPCs
B3GNT5	0.827	0.54557	EPCs
GTF2F2	0.827	0.540942	EPCs
PDZD8	0.827	0.49399	EPCs
FAM84A	0.827	0.435127	EPCs
ASPH	0.827	0.425304	EPCs
GLOD4	0.827	0.347454	EPCs
CHMP4B	0.827	0.346217	EPCs
POLD2	0.827	0.317644	EPCs
TRAP1	0.827	0.26182	EPCs
MCRIP2	0.827	0.250006	EPCs
SERPINB1	0.826	0.981656	EPCs
PLP2	0.826	0.699817	EPCs
METTL7B	0.826	0.423451	EPCs
PHLDA2	0.826	0.411101	EPCs
ENC1	0.826	0.395948	EPCs
WASL	0.826	0.353934	EPCs
CDS1	0.826	0.259656	EPCs
PSMA7	0.825	0.852752	EPCs
PHB2	0.825	0.728816	EPCs
KDELR2	0.825	0.665896	EPCs
EPS8L3	0.825	0.429548	EPCs
ZMPSTE24	0.825	0.412485	EPCs
CDCP1	0.825	0.366138	EPCs
ECHS1	0.824	0.749085	EPCs
TFG	0.824	0.691784	EPCs
DCAF13	0.824	0.645711	EPCs
ADH5	0.824	0.557738	EPCs
AK3	0.824	0.539359	EPCs
ATIC	0.824	0.514027	EPCs
SERINC5	0.824	0.491006	EPCs
NUTF2	0.824	0.440454	EPCs
BAG1	0.824	0.357456	EPCs
MTIF2	0.824	0.349996	EPCs
PFDN4	0.824	0.34036	EPCs
RDH10	0.824	0.307712	EPCs
SNRPD1	0.823	0.617694	EPCs
PLEKHJ1	0.823	0.538482	EPCs
MRPL15	0.823	0.511369	EPCs
STAU1	0.823	0.473455	EPCs
HEPH	0.823	0.443577	EPCs
SPTLC2	0.823	0.367324	EPCs
ACSL5	0.822	0.815318	EPCs
FGFBP1	0.822	0.733695	EPCs
SRI	0.822	0.71792	EPCs
ELOVL1	0.822	0.699666	EPCs
HADH	0.822	0.680637	EPCs
ETS2	0.822	0.679765	EPCs
CPNE3	0.822	0.559223	EPCs
NORAD	0.822	0.528352	EPCs
BRIX1	0.822	0.523438	EPCs
IL17RB	0.822	0.514261	EPCs
SLC25A1	0.822	0.513588	EPCs
MRPL52	0.822	0.479099	EPCs
TMEM33	0.822	0.444473	EPCs
BCL10	0.822	0.420954	EPCs
MACC1	0.822	0.357637	EPCs
TJP1	0.822	0.345373	EPCs
CD151	0.822	0.308533	EPCs
LRRC59	0.822	0.294842	EPCs
TMED3	0.821	0.549702	EPCs
PPARG	0.821	0.426577	EPCs
MRPL47	0.821	0.394291	EPCs
COX6A1	0.821	0.378326	EPCs
HACD2	0.821	0.319332	EPCs
ENOPH1	0.821	0.272553	EPCs
DLD	0.82	0.614175	EPCs
COA3	0.82	0.608739	EPCs
TMEM261	0.82	0.587852	EPCs
PTBP3	0.82	0.555636	EPCs
NDUFC1	0.82	0.550709	EPCs
CEMIP	0.82	0.505297	EPCs
MRPL37	0.82	0.429131	EPCs
YWHAG	0.82	0.413281	EPCs
ALDH1B1	0.82	0.388569	EPCs
GTF2H5	0.82	0.365444	EPCs
FAM114A1	0.82	0.362389	EPCs
SLPI	0.819	0.945866	EPCs
TMEM106C	0.819	0.616241	EPCs
SNRPD3	0.819	0.557537	EPCs
ECM1	0.819	0.501838	EPCs
MPLKIP	0.819	0.420288	EPCs
RAD23B	0.819	0.416936	EPCs
ITGA2	0.819	0.380108	EPCs
HKDC1	0.819	0.373827	EPCs
GAR1	0.819	0.34082	EPCs
HTATSF1	0.819	0.321643	EPCs
DYRK2	0.819	0.264326	EPCs
COX5A	0.818	0.77629	EPCs
CHMP5	0.818	0.583248	EPCs
FLNB	0.818	0.559191	EPCs
MRPL57	0.818	0.495974	EPCs
PIGP	0.818	0.374776	EPCs
RETSAT	0.818	0.309279	EPCs
MRRF	0.818	0.300564	EPCs
CDX2	0.818	0.296451	EPCs
FUNDC1	0.818	0.291104	EPCs
FZD5	0.818	0.259442	EPCs
CSE1L	0.817	0.777791	EPCs
ZKSCAN1	0.817	0.623478	EPCs
RPF2	0.817	0.543923	EPCs
PRR13	0.817	0.48075	EPCs
PSMG1	0.817	0.45865	EPCs
SCCPDH	0.817	0.358463	EPCs
PPIC	0.817	0.349512	EPCs
MRPL35	0.817	0.349185	EPCs
GGCT	0.817	0.331878	EPCs
ARHGAP32	0.817	0.324365	EPCs
RBFOX2	0.817	0.276771	EPCs
COX15	0.817	0.264794	EPCs
TSPAN6	0.816	0.974965	EPCs
PTGES3	0.816	0.691332	EPCs
SERPINE2	0.816	0.656115	EPCs
EIF2S2	0.816	0.653443	EPCs
MAOA	0.816	0.612106	EPCs
P4HB	0.816	0.543924	EPCs
MRPL32	0.816	0.482402	EPCs
SLC30A9	0.816	0.476012	EPCs
GRPEL1	0.816	0.471277	EPCs
CHCHD1	0.816	0.462593	EPCs
THOC7	0.816	0.411531	EPCs
DCUN1D5	0.816	0.396818	EPCs
MRPS23	0.816	0.37866	EPCs
KHSRP	0.816	0.298606	EPCs
TMED2	0.815	0.658471	EPCs
CCT7	0.815	0.591669	EPCs
TALDO1	0.815	0.582038	EPCs
PSMD1	0.815	0.514324	EPCs
DPY30	0.815	0.50051	EPCs
HMGCS1	0.815	0.484859	EPCs
IMPDH2	0.815	0.454333	EPCs
ATP10B	0.815	0.452583	EPCs
DNAJC19	0.815	0.449094	EPCs
ARFIP1	0.815	0.404055	EPCs
NELFCD	0.815	0.401162	EPCs
DHCR7	0.815	0.394365	EPCs
ATP5J2	0.815	0.378819	EPCs
HDAC1	0.815	0.34128	EPCs
CSNK2A1	0.815	0.338486	EPCs
RHOC	0.815	0.316727	EPCs
LINC00511	0.815	0.262689	EPCs
NDUFAF2	0.815	0.255677	EPCs
S100A11	0.814	0.777225	EPCs
COX7C	0.814	0.683664	EPCs
UQCRFS1	0.814	0.648759	EPCs
TM9SF2	0.814	0.57826	EPCs
TSN	0.814	0.543867	EPCs
GPA33	0.814	0.392715	EPCs
AAGAB	0.814	0.356167	EPCs
ARFGEF3	0.814	0.321031	EPCs
NHP2	0.814	0.299384	EPCs
SOCS6	0.814	0.265056	EPCs
C14orf166	0.813	0.701341	EPCs
SLC44A4	0.813	0.688898	EPCs
RTN3	0.813	0.65298	EPCs
SRPK1	0.813	0.619431	EPCs
NAA20	0.813	0.587216	EPCs
UQCRC2	0.813	0.542231	EPCs
NAE1	0.813	0.479606	EPCs
FKBP3	0.813	0.455325	EPCs
SC5D	0.813	0.314587	EPCs
DCTPP1	0.813	0.297349	EPCs
UQCRC1	0.812	0.864379	EPCs
EIF2S3	0.812	0.71832	EPCs
CYP3A5	0.812	0.626377	EPCs
PA2G4	0.812	0.527344	EPCs
ARL1	0.812	0.523019	EPCs
VTA1	0.812	0.522587	EPCs
QSOX1	0.812	0.460488	EPCs
CISD3	0.812	0.432004	EPCs
TMX2	0.812	0.42799	EPCs
AIFM1	0.812	0.416674	EPCs
BUD31	0.812	0.404998	EPCs
DPCD	0.812	0.359416	EPCs
MRPL19	0.812	0.345661	EPCs
ARMT1	0.812	0.325954	EPCs
C11orf1	0.812	0.303101	EPCs
EXPH5	0.812	0.274938	EPCs
PTPN3	0.812	0.257653	EPCs
CYC1	0.811	0.633199	EPCs
HADHB	0.811	0.611343	EPCs
SNRPG	0.811	0.610889	EPCs
NARS	0.811	0.562483	EPCs
TIMM23	0.811	0.499828	EPCs
TNFRSF10B	0.811	0.475512	EPCs
NDUFS1	0.811	0.430455	EPCs
ZNF326	0.811	0.407183	EPCs
TRAPPC4	0.811	0.374426	EPCs
KIAA1217	0.811	0.32613	EPCs
CHMP3	0.811	0.287276	EPCs
TXNRD1	0.81	0.70171	EPCs
GARS	0.81	0.672861	EPCs
RPS7	0.81	0.662712	EPCs
ATP5G1	0.81	0.612581	EPCs
CEBPG	0.81	0.571176	EPCs
UTP14A	0.81	0.470364	EPCs
TIMM8B	0.81	0.434166	EPCs
MRPL50	0.81	0.429595	EPCs
NT5C3A	0.81	0.411227	EPCs
BROX	0.81	0.375509	EPCs
MKKS	0.81	0.375407	EPCs
ATXN7L3B	0.81	0.318987	EPCs
AGPAT2	0.81	0.288919	EPCs
VAPB	0.81	0.254014	EPCs
MALSU1	0.809	0.426052	EPCs
CCDC47	0.809	0.419444	EPCs
C1orf116	0.809	0.39258	EPCs
MRPL48	0.809	0.390577	EPCs
MRPS30	0.809	0.322098	EPCs
HSD17B12	0.809	0.319827	EPCs
MST1R	0.809	0.305792	EPCs
GLCE	0.809	0.300097	EPCs
CLDN12	0.809	0.289545	EPCs
BMP4	0.808	0.962396	EPCs
RFK	0.808	0.534095	EPCs
BANF1	0.808	0.533524	EPCs
HNRNPAB	0.808	0.508916	EPCs
NDUFAB1	0.808	0.44185	EPCs
LRPPRC	0.808	0.427327	EPCs
VPS35	0.808	0.415309	EPCs
YIPF6	0.808	0.413353	EPCs
PDHA1	0.808	0.392554	EPCs
TRIAP1	0.808	0.389699	EPCs
PNPT1	0.808	0.34352	EPCs
GOLT1A	0.808	0.273979	EPCs
UQCR10	0.807	0.619866	EPCs
C19orf48	0.807	0.558028	EPCs
DPM1	0.807	0.52919	EPCs
ARPC5L	0.807	0.491832	EPCs
PSPHP1	0.807	0.47265	EPCs
DYNLRB1	0.807	0.468352	EPCs
YAE1D1	0.807	0.375735	EPCs
SUCLG2	0.807	0.355788	EPCs
MEST	0.807	0.327838	EPCs
DERA	0.807	0.318965	EPCs
YIF1A	0.807	0.312288	EPCs
PTS	0.807	0.307293	EPCs
HEBP1	0.807	0.289704	EPCs
DAP	0.807	0.275399	EPCs
CD164	0.806	0.965814	EPCs
DBI	0.806	0.7679	EPCs
COX6B1	0.806	0.626297	EPCs
SOD1	0.806	0.593831	EPCs
CNIH4	0.806	0.372933	EPCs
NIP7	0.806	0.361538	EPCs
PLEKHA1	0.806	0.359812	EPCs
NUP37	0.806	0.335894	EPCs
STAP2	0.806	0.285669	EPCs
PLGRKT	0.806	0.255826	EPCs
C15orf48	0.805	0.781696	EPCs
SPTSSA	0.805	0.716631	EPCs
BTF3	0.805	0.697215	EPCs
MCTS1	0.805	0.56199	EPCs
BNIP3	0.805	0.49919	EPCs
KIAA1191	0.805	0.459932	EPCs
PDLIM5	0.805	0.415272	EPCs
NAXE	0.805	0.41461	EPCs
TBCA	0.805	0.368847	EPCs
TXNDC9	0.805	0.335543	EPCs
MYO1E	0.805	0.328976	EPCs
NECTIN2	0.805	0.25103	EPCs
FABP1	0.804	1.16987	EPCs
SERPINH1	0.804	0.954091	EPCs
TUFM	0.804	0.6371	EPCs
SUPT16H	0.804	0.53971	EPCs
ABCD3	0.804	0.457087	EPCs
ECT2	0.804	0.414024	EPCs
SMAD5	0.804	0.40628	EPCs
NPEPPS	0.804	0.375322	EPCs
AIMP1	0.804	0.350966	EPCs
C9orf3	0.804	0.348737	EPCs
NUDCD2	0.804	0.338384	EPCs
TTLL12	0.804	0.277282	EPCs
PDZK1IP1	0.803	0.576679	EPCs
SF3B6	0.803	0.527413	EPCs
MYC	0.803	0.498246	EPCs
NDUFB9	0.803	0.483589	EPCs
SNRPB	0.803	0.450607	EPCs
FAM206A	0.803	0.4404	EPCs
TIMMDC1	0.803	0.43364	EPCs
RPL7L1	0.803	0.414644	EPCs
MAP4	0.803	0.410961	EPCs
KLF3	0.803	0.381075	EPCs
PARVA	0.803	0.364157	EPCs
EIF4E2	0.803	0.31852	EPCs
RRAGA	0.803	0.297609	EPCs
DPM2	0.803	0.26282	EPCs
SNHG18	0.803	0.254434	EPCs
GGH	0.802	1.47419	EPCs
PRDX3	0.802	1.05611	EPCs
PSMA3	0.802	0.64738	EPCs
OCIAD1	0.802	0.514072	EPCs
RPL22	0.802	0.498541	EPCs
COPB2	0.802	0.45795	EPCs
MDK	0.802	0.418209	EPCs
BRCC3	0.802	0.406754	EPCs
UBAP2	0.802	0.384673	EPCs
NDUFS3	0.802	0.351482	EPCs
EXOSC7	0.802	0.34943	EPCs
GRHPR	0.802	0.336462	EPCs
PTRH2	0.802	0.297181	EPCs
FAHD1	0.802	0.289428	EPCs
MPZL1	0.802	0.28284	EPCs
UTP4	0.802	0.28057	EPCs
ICA1	0.802	0.273319	EPCs
ARL6IP1	0.801	0.67712	EPCs
CD46	0.801	0.63318	EPCs
SCARB1	0.801	0.538913	EPCs
TPMT	0.801	0.537937	EPCs
UBE2N	0.801	0.529849	EPCs
METTL5	0.801	0.473028	EPCs
MRPS33	0.801	0.435045	EPCs
PDZD11	0.801	0.327215	EPCs
WLS	0.801	0.315819	EPCs
EIF5A	0.801	0.310468	EPCs
ABO	0.801	0.274628	EPCs
BMS1	0.801	0.267312	EPCs
RPS21	0.8	0.726027	EPCs
MORF4L2	0.8	0.692159	EPCs
RARRES1	0.8	0.594572	EPCs
COX7B	0.8	0.591029	EPCs
TECR	0.8	0.534603	EPCs
SHFM1	0.8	0.445669	EPCs
RANBP1	0.8	0.418766	EPCs
REEP3	0.8	0.357367	EPCs
CLCN3	0.8	0.305584	EPCs
MIEN1	0.8	0.279694	EPCs
PDE4C	0.8	0.274228	EPCs
MRPS26	0.8	0.253317	EPCs
FAR2	0.8	0.25217	EPCs
MUC12	0.799	0.828585	EPCs
CCT6A	0.799	0.693651	EPCs
DENND4C	0.799	0.502973	EPCs
LSM7	0.799	0.428274	EPCs
GNPAT	0.799	0.405551	EPCs
MGLL	0.799	0.37638	EPCs
TOMM22	0.799	0.368113	EPCs
CD320	0.799	0.355429	EPCs
KDM1A	0.799	0.333814	EPCs
C14orf119	0.799	0.26064	EPCs
NDUFB4	0.798	0.509056	EPCs
RAB2A	0.798	0.504441	EPCs
C1GALT1C1	0.798	0.475072	EPCs
AK2	0.798	0.419238	EPCs
RRBP1	0.798	0.350298	EPCs
APPL2	0.798	0.26827	EPCs
PPM1G	0.798	0.258215	EPCs
NCBP2	0.798	0.255714	EPCs
TOMM20	0.797	0.852104	EPCs
SELENBP1	0.797	0.674873	EPCs
RCN2	0.797	0.583301	EPCs
TESC	0.797	0.521834	EPCs
MAP3K13	0.797	0.484867	EPCs
CLNS1A	0.797	0.478998	EPCs
GNE	0.797	0.417352	EPCs
TPD52	0.797	0.400073	EPCs
RAB22A	0.797	0.345231	EPCs
TMEM9	0.797	0.343717	EPCs
BCL2L15	0.797	0.333846	EPCs
TFCP2L1	0.797	0.327746	EPCs
AK4	0.797	0.313855	EPCs
UMPS	0.797	0.303335	EPCs
FKBP4	0.797	0.282001	EPCs
RPL26L1	0.797	0.277925	EPCs
CKS2	0.796	0.748632	EPCs
PRDX4	0.796	0.586326	EPCs
EIF2S1	0.796	0.546613	EPCs
COX4I1	0.796	0.507151	EPCs
AVL9	0.796	0.486415	EPCs
SSB	0.796	0.476197	EPCs
CDK4	0.796	0.46416	EPCs
RAB6A	0.796	0.434032	EPCs
VPS25	0.796	0.42257	EPCs
WDR43	0.796	0.378631	EPCs
UBE2K	0.796	0.340266	EPCs
SCYL2	0.796	0.323478	EPCs
ENO1	0.795	0.696426	EPCs
COX5B	0.795	0.578011	EPCs
DECR1	0.795	0.562537	EPCs
ATP6V1D	0.795	0.448642	EPCs
GRSF1	0.795	0.400288	EPCs
CDK6	0.795	0.377226	EPCs
GUCY2C	0.795	0.372579	EPCs
GFM1	0.795	0.297435	EPCs
MRPS34	0.795	0.285718	EPCs
MRPS22	0.795	0.283528	EPCs
SH2D4A	0.795	0.274354	EPCs
CALM2	0.794	0.723256	EPCs
CTNNB1	0.794	0.574396	EPCs
SLC17A5	0.794	0.547218	EPCs
PBDC1	0.794	0.529559	EPCs
MCCC2	0.794	0.43965	EPCs
PHYH	0.794	0.433719	EPCs
PTTG1IP	0.794	0.425221	EPCs
PCYOX1	0.794	0.366081	EPCs
ANXA11	0.794	0.365994	EPCs
ZNF146	0.794	0.354383	EPCs
GART	0.794	0.325966	EPCs
DEGS2	0.794	0.289461	EPCs
C8orf33	0.794	0.262334	EPCs
PGK1	0.793	0.780719	EPCs
CASP6	0.793	0.735749	EPCs
CPT1A	0.793	0.518305	EPCs
TMEM147	0.793	0.41877	EPCs
ZCCHC7	0.793	0.383786	EPCs
GTPBP4	0.793	0.382062	EPCs
TMEM97	0.793	0.3612	EPCs
ALAS1	0.793	0.339617	EPCs
RUVBL1	0.793	0.311776	EPCs
EMP1	0.792	0.917156	EPCs
VPS26A	0.792	0.400767	EPCs
GRHL2	0.792	0.373743	EPCs
COA4	0.792	0.371972	EPCs
FAM96B	0.792	0.339431	EPCs
P4HA2	0.792	0.324899	EPCs
SH2D3A	0.792	0.322843	EPCs
SLC20A2	0.792	0.303094	EPCs
SLC44A3	0.792	0.296029	EPCs
GTF3C4	0.792	0.268168	EPCs
ARMC1	0.792	0.254753	EPCs
NCL	0.791	0.717412	EPCs
GNG5	0.791	0.499155	EPCs
LAMTOR2	0.791	0.413606	EPCs
SMARCC1	0.791	0.393922	EPCs
SOX4	0.791	0.393887	EPCs
ME1	0.791	0.388396	EPCs
TIMM17B	0.791	0.349375	EPCs
PPP4C	0.791	0.326785	EPCs
PIP5K1B	0.791	0.323369	EPCs
EAPP	0.791	0.321815	EPCs
LSG1	0.791	0.311473	EPCs
SLC35A2	0.791	0.292549	EPCs
MTX2	0.791	0.281086	EPCs
METTL26	0.791	0.272838	EPCs
RNF7	0.79	0.580955	EPCs
LSM5	0.79	0.503655	EPCs
BCCIP	0.79	0.450367	EPCs
PSMC6	0.79	0.423042	EPCs
FAM134B	0.79	0.387082	EPCs
ABCE1	0.79	0.383543	EPCs
MRPL24	0.79	0.344755	EPCs
SAE1	0.79	0.333441	EPCs
YIPF3	0.79	0.314695	EPCs
GCNT1	0.79	0.309072	EPCs
MRPL11	0.79	0.303681	EPCs
CSTB	0.789	0.643247	EPCs
TUBB4B	0.789	0.625423	EPCs
COL17A1	0.789	0.596283	EPCs
HIST1H2AC	0.789	0.571159	EPCs
PSMB7	0.789	0.534361	EPCs
LYPLA1	0.789	0.427752	EPCs
FABP5	0.789	0.423661	EPCs
GBAS	0.789	0.394851	EPCs
REXO2	0.789	0.348536	EPCs
DANCR	0.789	0.325572	EPCs
AC013461.1	0.789	0.287035	EPCs
NUDT9	0.789	0.277496	EPCs
ZDHHC6	0.789	0.271545	EPCs
WEE1	0.789	0.265797	EPCs
TRMT10C	0.788	0.556558	EPCs
SUCLG1	0.788	0.54708	EPCs
COX7A2L	0.788	0.454754	EPCs
CLTC	0.788	0.409593	EPCs
LAMA3	0.788	0.402753	EPCs
PIP4K2C	0.788	0.333038	EPCs
FARSB	0.788	0.31812	EPCs
NSDHL	0.788	0.317921	EPCs
SQLE	0.788	0.305896	EPCs
TM4SF5	0.788	0.284663	EPCs
SH3RF1	0.788	0.26233	EPCs
AFDN	0.788	0.256075	EPCs
BAG5	0.788	0.251443	EPCs
VDAC3	0.787	0.467417	EPCs
PSMC2	0.787	0.448593	EPCs
COMT	0.787	0.439491	EPCs
TXNL1	0.787	0.418369	EPCs
RDH11	0.787	0.380065	EPCs
ITGB8	0.787	0.370563	EPCs
COPS5	0.787	0.365374	EPCs
DNTTIP1	0.787	0.341667	EPCs
UBQLN1	0.787	0.339947	EPCs
PEX13	0.787	0.294419	EPCs
MCFD2	0.787	0.285267	EPCs
FH	0.787	0.284138	EPCs
XPNPEP1	0.787	0.277303	EPCs
MAGOHB	0.787	0.276563	EPCs
ADAM15	0.787	0.267377	EPCs
G3BP1	0.786	0.592468	EPCs
TMCO1	0.786	0.45226	EPCs
CCNC	0.786	0.417086	EPCs
TCEB1	0.786	0.331103	EPCs
SLC50A1	0.786	0.321377	EPCs
EDF1	0.785	0.516722	EPCs
PTCD3	0.785	0.493338	EPCs
FAM32A	0.785	0.437368	EPCs
RER1	0.785	0.399957	EPCs
C9orf152	0.785	0.374798	EPCs
ACBD5	0.785	0.369362	EPCs
MRPL18	0.785	0.343787	EPCs
MRPS7	0.785	0.336336	EPCs
AVPI1	0.785	0.319413	EPCs
SLC25A39	0.785	0.291397	EPCs
NDUFA10	0.785	0.262044	EPCs
EIF4G2	0.784	0.616414	EPCs
PSMB6	0.784	0.584138	EPCs
PSMD2	0.784	0.549774	EPCs
ODC1	0.784	0.454191	EPCs
DNAJA2	0.784	0.416347	EPCs
KRR1	0.784	0.38963	EPCs
RALA	0.784	0.374113	EPCs
PPCS	0.784	0.36558	EPCs
ACSL3	0.784	0.359767	EPCs
CCNG1	0.784	0.359541	EPCs
ZBTB33	0.784	0.354628	EPCs
MED21	0.784	0.335675	EPCs
EIF4EBP1	0.784	0.328312	EPCs
RASSF6	0.784	0.300002	EPCs
JAGN1	0.784	0.289422	EPCs
KCNE3	0.784	0.286979	EPCs
GMFB	0.783	0.361394	EPCs
CTBP2	0.783	0.347641	EPCs
GJB1	0.783	0.340355	EPCs
SLC25A4	0.783	0.334158	EPCs
RAB10	0.783	0.328712	EPCs
LARP4	0.783	0.300976	EPCs
STRBP	0.783	0.300434	EPCs
AGPAT5	0.783	0.295526	EPCs
PUM3	0.783	0.286171	EPCs
POP4	0.783	0.27867	EPCs
MRPL21	0.783	0.271087	EPCs
MRPL36	0.783	0.255367	EPCs
EIF3E	0.782	0.591163	EPCs
NCBP1	0.782	0.558086	EPCs
RSL1D1	0.782	0.528482	EPCs
RBBP7	0.782	0.447659	EPCs
SMIM14	0.782	0.415745	EPCs
TRUB2	0.782	0.411109	EPCs
VAMP3	0.782	0.374362	EPCs
TSG101	0.782	0.346173	EPCs
SDHC	0.782	0.342155	EPCs
CKAP4	0.782	0.333636	EPCs
CLPP	0.782	0.31115	EPCs
TMEM69	0.782	0.289533	EPCs
PLA2G12A	0.782	0.271617	EPCs
UBE2V2	0.781	0.463461	EPCs
HMGN1	0.781	0.442153	EPCs
MRPL51	0.781	0.431804	EPCs
SRPRB	0.781	0.407337	EPCs
PRPS2	0.781	0.344891	EPCs
ZNF770	0.781	0.328556	EPCs
SNHG17	0.781	0.315378	EPCs
MED10	0.781	0.300467	EPCs
APH1A	0.781	0.277082	EPCs
MKRN1	0.781	0.263982	EPCs
HMGCR	0.781	0.263423	EPCs
MGAM2	0.78	0.600395	EPCs
HMGB3	0.78	0.471461	EPCs
PSMF1	0.78	0.398009	EPCs
CAPRIN1	0.78	0.385682	EPCs
NDUFAF4	0.78	0.378122	EPCs
RBCK1	0.78	0.361432	EPCs
DTD1	0.78	0.338526	EPCs
HNF4G	0.78	0.298137	EPCs
TAF9	0.78	0.294873	EPCs
PRKAG1	0.78	0.294296	EPCs
UBA2	0.78	0.291143	EPCs
PLBD1	0.78	0.272275	EPCs
USP6NL	0.78	0.266195	EPCs
YEATS4	0.78	0.256173	EPCs
CAPN8	0.78	0.256045	EPCs
DYNLL1	0.779	0.567929	EPCs
PRPF40A	0.779	0.526602	EPCs
HSPA9	0.779	0.454303	EPCs
TKT	0.779	0.435718	EPCs
CDC123	0.779	0.425647	EPCs
ANAPC11	0.779	0.42524	EPCs
GDA	0.779	0.377077	EPCs
PIGT	0.779	0.343257	EPCs
MICU1	0.779	0.340389	EPCs
GGPS1	0.779	0.30867	EPCs
TRPM4	0.779	0.298963	EPCs
HIST3H2A	0.779	0.288782	EPCs
MORN2	0.779	0.28046	EPCs
YWHAZP5	0.779	0.268327	EPCs
SLC39A9	0.779	0.256266	EPCs
GHITM	0.778	0.5471	EPCs
CAPNS1	0.778	0.512312	EPCs
ESD	0.778	0.493765	EPCs
GDE1	0.778	0.451913	EPCs
NDUFS6	0.778	0.444442	EPCs
EMC4	0.778	0.441329	EPCs
NOLC1	0.778	0.431122	EPCs
CCT4	0.778	0.430692	EPCs
TRAK1	0.778	0.420529	EPCs
MRPS10	0.778	0.37456	EPCs
PSMD11	0.778	0.27874	EPCs
GMPS	0.778	0.274346	EPCs
SSFA2	0.778	0.263231	EPCs
SNRPD2	0.777	0.634424	EPCs
PSMD8	0.777	0.528985	EPCs
ANAPC13	0.777	0.505963	EPCs
TNPO1	0.777	0.453487	EPCs
IGBP1	0.777	0.403251	EPCs
POLR1D	0.777	0.400081	EPCs
ALG3	0.777	0.390166	EPCs
CCDC6	0.777	0.388482	EPCs
SLC35B2	0.777	0.333469	EPCs
ZFR	0.777	0.31897	EPCs
SKP2	0.776	0.387451	EPCs
DDOST	0.776	0.3865	EPCs
ATP2A2	0.776	0.32099	EPCs
RALGAPA2	0.776	0.320728	EPCs
CHCHD7	0.776	0.298642	EPCs
KEAP1	0.776	0.285569	EPCs
GLUD1	0.776	0.283849	EPCs
RTCB	0.776	0.274065	EPCs
SNHG3	0.776	0.271893	EPCs
MUC2	0.775	1.4362	EPCs
HSPB1	0.775	0.805721	EPCs
SET	0.775	0.570427	EPCs
CISD1	0.775	0.468504	EPCs
HSD17B11	0.775	0.429662	EPCs
KARS	0.775	0.373031	EPCs
ACTR10	0.775	0.365442	EPCs
PPP1CC	0.775	0.333596	EPCs
TFAM	0.775	0.315123	EPCs
PAM	0.775	0.31285	EPCs
RPAIN	0.775	0.290233	EPCs
DIMT1	0.775	0.276731	EPCs
TFDP1	0.775	0.253536	EPCs
GTF2H3	0.775	0.252416	EPCs
F3	0.774	0.855398	EPCs
PSMA4	0.774	0.621253	EPCs
PCNA	0.774	0.48363	EPCs
RHEB	0.774	0.423912	EPCs
PSME3	0.774	0.390369	EPCs
IPO5	0.774	0.387897	EPCs
EIF4EBP2	0.774	0.345783	EPCs
PAFAH2	0.774	0.283417	EPCs
ABHD13	0.774	0.28142	EPCs
KITLG	0.774	0.280571	EPCs
CISD2	0.774	0.277123	EPCs
POLR2J	0.774	0.272733	EPCs
SPINK4	0.773	2.05779	EPCs
ROMO1	0.773	0.580212	EPCs
CANX	0.773	0.540928	EPCs
EPRS	0.773	0.411293	EPCs
MRPL16	0.773	0.401486	EPCs
SDAD1	0.773	0.385487	EPCs
BEX3	0.773	0.385314	EPCs
USP14	0.773	0.340809	EPCs
LIPG	0.773	0.317887	EPCs
TGIF1	0.773	0.312946	EPCs
TATDN1	0.773	0.263109	EPCs
NDUFS5	0.772	0.57125	EPCs
NCOA7	0.772	0.557485	EPCs
SLC16A1	0.772	0.495436	EPCs
CHP1	0.772	0.481044	EPCs
HSD17B10	0.772	0.440163	EPCs
PGD	0.772	0.422914	EPCs
CNIH1	0.772	0.388605	EPCs
PLLP	0.772	0.356983	EPCs
ACSS2	0.772	0.347598	EPCs
2017-09-11	0.772	0.333063	EPCs
GCLC	0.772	0.331727	EPCs
CPSF6	0.772	0.324098	EPCs
IFT74	0.772	0.305969	EPCs
NUDT5	0.771	0.678454	EPCs
PDIA3	0.771	0.621814	EPCs
PROM1	0.771	0.508058	EPCs
PSMG2	0.771	0.398965	EPCs
TDP2	0.771	0.326098	EPCs
ACLY	0.771	0.250453	EPCs
EGLN3	0.77	0.794123	EPCs
HINT1	0.77	0.530614	EPCs
COPZ1	0.77	0.470765	EPCs
TAX1BP1	0.77	0.465904	EPCs
CNOT7	0.77	0.420171	EPCs
NDUFA12	0.77	0.409896	EPCs
FAM210B	0.77	0.408372	EPCs
MMADHC	0.77	0.371015	EPCs
RBM47	0.77	0.349604	EPCs
CCDC90B	0.77	0.339841	EPCs
DRG1	0.77	0.290825	EPCs
PANK3	0.77	0.282063	EPCs
LYRM2	0.77	0.277283	EPCs
NOL7	0.77	0.270435	EPCs
PDHB	0.77	0.261146	EPCs
SELENOF	0.769	0.575458	EPCs
NDUFA5	0.769	0.488513	EPCs
TOB1	0.769	0.452149	EPCs
PMPCB	0.769	0.401579	EPCs
TMEM98	0.769	0.322141	EPCs
CBWD1	0.769	0.31584	EPCs
ZNHIT1	0.769	0.299201	EPCs
IL32	0.769	0.299085	EPCs
AC021218.2	0.769	0.286187	EPCs
BRMS1	0.769	0.26352	EPCs
ARF6	0.769	0.260254	EPCs
KIF5B	0.768	0.54903	EPCs
RPL39	0.768	0.442263	EPCs
GTF2A2	0.768	0.404539	EPCs
PDIA4	0.768	0.390542	EPCs
CRYZ	0.768	0.366296	EPCs
RPS2P5	0.768	0.31697	EPCs
CHMP2A	0.768	0.293267	EPCs
HILPDA	0.768	0.281464	EPCs
PPP2R1A	0.768	0.281079	EPCs
LINC00668	0.768	0.254679	EPCs
YME1L1	0.767	0.440382	EPCs
H2AFY	0.767	0.359336	EPCs
GLO1	0.767	0.293264	EPCs
BRD7	0.767	0.293235	EPCs
FOPNL	0.767	0.2866	EPCs
ZNF622	0.767	0.280301	EPCs
ECH1	0.767	0.274479	EPCs
TRIM29	0.766	0.371686	EPCs
EIF4E	0.766	0.309405	EPCs
NUDCD1	0.766	0.303762	EPCs
NT5DC1	0.766	0.29478	EPCs
ASCL2	0.766	0.288336	EPCs
TMEM126B	0.766	0.286823	EPCs
OARD1	0.766	0.280353	EPCs
SAMM50	0.766	0.27392	EPCs
AASDHPPT	0.766	0.261202	EPCs
CLIC1	0.765	0.521952	EPCs
SEC61G	0.765	0.479929	EPCs
EIF3H	0.765	0.438959	EPCs
LINC01207	0.765	0.367805	EPCs
MRPL20	0.765	0.303843	EPCs
TBX3	0.765	0.298154	EPCs
PSMD7	0.765	0.297395	EPCs
BTBD10	0.765	0.29155	EPCs
TMCC1	0.765	0.279404	EPCs
LTBR	0.765	0.26577	EPCs
MPC2	0.765	0.258802	EPCs
SYNGR2	0.764	0.477347	EPCs
DKC1	0.764	0.47448	EPCs
ALG2	0.764	0.472759	EPCs
TMEM123	0.764	0.460572	EPCs
H3F3A	0.764	0.415499	EPCs
DYNLT3	0.764	0.38893	EPCs
FBL	0.764	0.378956	EPCs
LRRC58	0.764	0.360689	EPCs
PIK3C2A	0.764	0.330037	EPCs
DPAGT1	0.764	0.317821	EPCs
GPN3	0.764	0.299911	EPCs
MRPL58	0.764	0.276336	EPCs
KRT20	0.763	1.8569	EPCs
CD63	0.763	0.522066	EPCs
PSMB1	0.763	0.518851	EPCs
ZC3H14	0.763	0.498354	EPCs
AZGP1	0.763	0.452641	EPCs
SUMO2	0.763	0.391454	EPCs
GDI2	0.763	0.370496	EPCs
ARF5	0.763	0.336324	EPCs
C19orf43	0.763	0.313944	EPCs
NIT2	0.763	0.298095	EPCs
DENR	0.763	0.286195	EPCs
MTIF3	0.763	0.275142	EPCs
UCA1(1)	0.762	0.837172	EPCs
RPN1	0.762	0.549729	EPCs
ST6GALNAC1	0.762	0.406815	EPCs
SLC5A1	0.762	0.385697	EPCs
PDCD6IP	0.762	0.363559	EPCs
SYAP1	0.762	0.319423	EPCs
CDH3	0.762	0.304904	EPCs
FAM120A	0.762	0.273099	EPCs
PWP1	0.762	0.27279	EPCs
CALR	0.761	0.491306	EPCs
UBL5	0.761	0.4746	EPCs
PCK1	0.761	0.361942	EPCs
PSAT1	0.761	0.359596	EPCs
LDLR	0.761	0.330141	EPCs
TUBA4A	0.761	0.270258	EPCs
RPIA	0.761	0.264399	EPCs
POMP	0.76	0.586722	EPCs
XRCC5	0.76	0.467646	EPCs
PPP1R14D	0.76	0.406886	EPCs
SUMO1	0.76	0.397718	EPCs
HSD17B4	0.76	0.395274	EPCs
ST13	0.76	0.385551	EPCs
NDUFB5	0.76	0.316106	EPCs
C5orf51	0.76	0.288335	EPCs
SMIM20	0.76	0.284993	EPCs
TPRKB	0.76	0.284462	EPCs
SLC1A5	0.76	0.2842	EPCs
SEC23A	0.76	0.279853	EPCs
TMEM2	0.76	0.273447	EPCs
AP5M1	0.76	0.26649	EPCs
RNF170	0.76	0.25334	EPCs
VCP	0.759	0.631937	EPCs
ATP5A1	0.759	0.568536	EPCs
SYNCRIP	0.759	0.542585	EPCs
GLRX3	0.759	0.44975	EPCs
PSMB2	0.759	0.436107	EPCs
EFTUD2	0.759	0.359752	EPCs
WDR61	0.759	0.350183	EPCs
POLR2E	0.759	0.336888	EPCs
DHX9	0.759	0.322365	EPCs
TXNDC12	0.759	0.292593	EPCs
MPHOSPH10	0.759	0.286845	EPCs
LDHA	0.758	0.802278	EPCs
STT3A	0.758	0.496465	EPCs
CYCS	0.758	0.48452	EPCs
GALNT5	0.758	0.482556	EPCs
TIMM17A	0.758	0.449232	EPCs
HADHA	0.758	0.448346	EPCs
VSNL1	0.758	0.421085	EPCs
SYTL2	0.758	0.419991	EPCs
ATP5J	0.758	0.367939	EPCs
POLR2K	0.758	0.362385	EPCs
GORASP2	0.758	0.361111	EPCs
LSM2	0.758	0.349212	EPCs
APTX	0.758	0.348981	EPCs
IMMT	0.758	0.34453	EPCs
NAA35	0.758	0.304104	EPCs
HMBS	0.758	0.275008	EPCs
MRPL27	0.758	0.272524	EPCs
NOP56	0.757	0.466296	EPCs
SERBP1	0.757	0.422574	EPCs
LGR4	0.757	0.384876	EPCs
ZC3H15	0.757	0.372411	EPCs
DCTD	0.757	0.326523	EPCs
SNX4	0.757	0.326084	EPCs
TPGS2	0.757	0.32181	EPCs
SIVA1	0.757	0.314398	EPCs
RP11-54H7.4	0.757	0.293297	EPCs
SEC13	0.757	0.290845	EPCs
WBSCR22	0.757	0.264164	EPCs
PNPLA4	0.757	0.25937	EPCs
LINC01133	0.757	0.256701	EPCs
TMEM230	0.756	0.492516	EPCs
NONO	0.756	0.416851	EPCs
VBP1	0.756	0.369986	EPCs
DNAJC2	0.756	0.331711	EPCs
HNRNPF	0.756	0.327745	EPCs
AOC1	0.756	0.295962	EPCs
ZFYVE21	0.756	0.29055	EPCs
FBXO22	0.756	0.258776	EPCs
C5orf22	0.756	0.250234	EPCs
C10orf10	0.755	0.607405	EPCs
MYL12A	0.755	0.448407	EPCs
ZRANB2	0.755	0.360258	EPCs
ATP1A1	0.755	0.3408	EPCs
USP9X	0.755	0.333276	EPCs
HIST1H2BK	0.755	0.288244	EPCs
JKAMP	0.755	0.279045	EPCs
LRP10	0.755	0.27838	EPCs
PRSS23	0.754	1.27715	EPCs
NUDT19	0.754	0.360876	EPCs
PLXNB2	0.754	0.300015	EPCs
CKS1B	0.754	0.292485	EPCs
FAM213A	0.753	0.487302	EPCs
STT3B	0.753	0.474857	EPCs
EMP2	0.753	0.402321	EPCs
POLR2B	0.753	0.333283	EPCs
CEP70	0.753	0.330596	EPCs
FZD3	0.753	0.286591	EPCs
OTUB1	0.753	0.259617	EPCs
MSRB2	0.752	0.56131	EPCs
DAD1	0.752	0.481493	EPCs
GPX4	0.752	0.470609	EPCs
UBA1	0.752	0.368967	EPCs
GADD45A	0.752	0.350696	EPCs
URI1	0.752	0.313581	EPCs
RPS19BP1	0.752	0.282613	EPCs
TCEA1	0.752	0.269849	EPCs
CDCA7	0.751	0.770697	EPCs
TCEB2	0.751	0.386204	EPCs
VAPA	0.751	0.362697	EPCs
RMND1	0.751	0.352171	EPCs
RP4-568C11.4	0.751	0.333432	EPCs
PSMD14	0.751	0.319515	EPCs
DCXR	0.751	0.308057	EPCs
PCMT1	0.751	0.287893	EPCs
MRPS15	0.751	0.28108	EPCs
GOLPH3	0.75	0.536914	EPCs
NDUFA4	0.75	0.523971	EPCs
RPSA	0.75	0.434192	EPCs
PFDN1	0.75	0.379191	EPCs
ZFAND6	0.75	0.351556	EPCs
WBP4	0.75	0.350993	EPCs
U2SURP	0.75	0.329209	EPCs
ALG5	0.75	0.319293	EPCs
SUCLA2	0.75	0.305792	EPCs
ATP9A	0.75	0.296739	EPCs
TIMM8A	0.75	0.296708	EPCs
EIF4G1	0.75	0.270504	EPCs
RAB1A	0.749	0.396039	EPCs
HNRNPR	0.749	0.364934	EPCs
MDH1	0.749	0.345521	EPCs
ATXN10	0.749	0.296217	EPCs
APEH	0.749	0.295376	EPCs
TIMM9	0.749	0.290267	EPCs
SFT2D2	0.749	0.28358	EPCs
IPO7	0.749	0.280075	EPCs
PTPRR	0.748	0.571537	EPCs
OAS1	0.748	0.547714	EPCs
MRPS36	0.748	0.432433	EPCs
XRN2	0.748	0.356561	EPCs
P4HA1	0.748	0.29845	EPCs
XRCC6	0.748	0.296348	EPCs
MOCS2	0.748	0.283565	EPCs
PSMD12	0.748	0.266239	EPCs
EFCAB14	0.748	0.263373	EPCs
IRF2BP2	0.748	0.258632	EPCs
KRAS	0.747	0.635334	EPCs
AREG	0.747	0.500582	EPCs
ZNF706	0.747	0.481641	EPCs
OPA1	0.747	0.419221	EPCs
MZT1	0.747	0.344429	EPCs
HEXB	0.747	0.325362	EPCs
ARCN1	0.747	0.320536	EPCs
C19orf53	0.747	0.28058	EPCs
C19orf70	0.747	0.280461	EPCs
DHX40	0.747	0.254345	EPCs
GCNT3	0.746	1.0456	EPCs
RPN2	0.746	0.454827	EPCs
PHLDA1	0.746	0.38039	EPCs
SNU13	0.746	0.378597	EPCs
SBDS	0.746	0.351332	EPCs
MRPL39	0.746	0.313485	EPCs
RNF167	0.746	0.299048	EPCs
UGCG	0.746	0.260038	EPCs
TMEM14B	0.745	0.524485	EPCs
SAP18	0.745	0.438943	EPCs
CCDC53	0.745	0.423424	EPCs
IDH3B	0.745	0.359241	EPCs
YWHAQ	0.745	0.292541	EPCs
HMGB1P5	0.745	0.278464	EPCs
UXT	0.745	0.2755	EPCs
NUP88	0.744	0.379933	EPCs
ACAT1	0.744	0.351333	EPCs
ENY2	0.744	0.325568	EPCs
CKB	0.744	0.315784	EPCs
TRAPPC2L	0.744	0.285966	EPCs
COPS9	0.744	0.281434	EPCs
TGFBR3	0.743	0.650937	EPCs
LYZ	0.743	0.622451	EPCs
ARL4A	0.743	0.337395	EPCs
RAB7A	0.743	0.318158	EPCs
WDR12	0.743	0.281611	EPCs
MARVELD3	0.743	0.276534	EPCs
ABRACL	0.742	0.359789	EPCs
KDELR3	0.742	0.353861	EPCs
UBP1	0.742	0.300537	EPCs
PSMD10	0.742	0.29856	EPCs
XPO1	0.742	0.29827	EPCs
C7orf73	0.742	0.25751	EPCs
NDRG1	0.741	0.529724	EPCs
APEX1	0.741	0.370153	EPCs
SDHB	0.741	0.353342	EPCs
SNRPC	0.741	0.352366	EPCs
RBBP4	0.741	0.260941	EPCs
PPP6C	0.74	0.41162	EPCs
EIF3M	0.74	0.40758	EPCs
TCP1	0.74	0.360915	EPCs
KDM5B	0.74	0.352643	EPCs
LSM3	0.74	0.322967	EPCs
UQCRB	0.74	0.319	EPCs
NDUFB3	0.74	0.306027	EPCs
LAMTOR5	0.74	0.305671	EPCs
PAQR8	0.74	0.293371	EPCs
SRP72	0.74	0.288539	EPCs
NUDT21	0.74	0.261198	EPCs
GPATCH4	0.74	0.252458	EPCs
YWHAB	0.739	0.432868	EPCs
PTBP1	0.739	0.364929	EPCs
HNRNPH2	0.739	0.362524	EPCs
ACTR6	0.739	0.282626	EPCs
TPD52L1	0.739	0.279906	EPCs
REG4	0.738	1.37833	EPCs
PRDX5	0.738	0.361748	EPCs
PDIA6	0.738	0.339046	EPCs
HNRNPM	0.738	0.321413	EPCs
CALM1	0.737	0.539733	EPCs
RAMP1	0.737	0.454499	EPCs
ATPIF1	0.737	0.450751	EPCs
ALDH3A1	0.737	0.373041	EPCs
RAC1	0.737	0.357586	EPCs
COX14	0.737	0.313518	EPCs
TRIM27	0.737	0.294563	EPCs
CASC4	0.737	0.293855	EPCs
TNFRSF11A	0.737	0.269039	EPCs
RP1-122P22.4	0.736	0.730048	EPCs
TCEAL4	0.736	0.3906	EPCs
PTP4A1	0.736	0.356918	EPCs
RAP2B	0.736	0.325871	EPCs
SEC61A1	0.736	0.31404	EPCs
CNN3	0.736	0.306331	EPCs
ATP5H	0.736	0.288045	EPCs
PRKDC	0.736	0.283154	EPCs
HMGB1	0.735	0.568851	EPCs
OSTC	0.735	0.441886	EPCs
SCP2	0.735	0.425248	EPCs
CCT8	0.735	0.379474	EPCs
CALU	0.735	0.359114	EPCs
ALDH7A1	0.735	0.336531	EPCs
XIAP	0.735	0.29698	EPCs
ZBTB8OS	0.735	0.267463	EPCs
APRT	0.734	0.36842	EPCs
TUBB	0.734	0.350312	EPCs
ECHDC1	0.734	0.309016	EPCs
UBE2L3	0.734	0.284728	EPCs
MAGT1	0.734	0.265216	EPCs
STARD10	0.733	0.478502	EPCs
ARL14	0.733	0.365524	EPCs
DNAJC7	0.733	0.273661	EPCs
RP11-467J12.4	0.733	0.261342	EPCs
GBA2	0.733	0.252401	EPCs
SQSTM1	0.732	0.524866	EPCs
SUB1	0.732	0.475589	EPCs
NDUFB11	0.732	0.406623	EPCs
SPCS1	0.732	0.392418	EPCs
ERP29	0.732	0.27748	EPCs
POLR2C	0.732	0.277366	EPCs
TMED4	0.732	0.256215	EPCs
ARF4	0.731	0.531208	EPCs
PRDX6	0.731	0.350724	EPCs
C8orf4	0.73	0.787106	EPCs
DNAJC10	0.73	0.362749	EPCs
NDUFB2	0.73	0.358309	EPCs
SRP14	0.73	0.346132	EPCs
OXSM	0.73	0.291776	EPCs
PSMD6	0.73	0.26239	EPCs
DROSHA	0.73	0.253075	EPCs
AP2S1	0.729	0.383907	EPCs
NDUFA6	0.729	0.294405	EPCs
TRMT112	0.729	0.268668	EPCs
IDI1	0.728	0.477579	EPCs
EEF1B2	0.728	0.461607	EPCs
GADD45GIP1	0.728	0.369728	EPCs
CS	0.728	0.347321	EPCs
ZCRB1	0.728	0.292926	EPCs
WDR1	0.728	0.280384	EPCs
SFT2D1	0.728	0.262446	EPCs
HSPA4	0.728	0.260617	EPCs
CACUL1	0.728	0.256124	EPCs
C4orf3	0.727	0.348651	EPCs
SURF4	0.727	0.262276	EPCs
C1orf43	0.727	0.257325	EPCs
NDUFB1	0.727	0.251849	EPCs
IFI6	0.726	1.18079	EPCs
GPR160	0.726	0.408202	EPCs
RHOB	0.726	0.380397	EPCs
UBE2T	0.726	0.346006	EPCs
CIB1	0.726	0.299414	EPCs
BRK1	0.726	0.274395	EPCs
APLP2	0.726	0.273062	EPCs
ID3	0.725	0.581868	EPCs
ATP6V1G1	0.725	0.424765	EPCs
ETNK1	0.725	0.28889	EPCs
LAPTM4A	0.725	0.282739	EPCs
TTC3	0.724	0.349604	EPCs
SF3B5	0.724	0.310282	EPCs
SNX5	0.724	0.294016	EPCs
SRSF10	0.724	0.278582	EPCs
KTN1	0.723	0.334224	EPCs
TES	0.723	0.252733	EPCs
TFF1	0.722	1.34408	EPCs
HNRNPK	0.722	0.40093	EPCs
MGAT5	0.722	0.318789	EPCs
SEC11A	0.722	0.299139	EPCs
CD59	0.721	0.415951	EPCs
RAD50	0.721	0.311433	EPCs
CTSV	0.721	0.29543	EPCs
SEMA3C	0.721	0.287046	EPCs
BCAS1	0.721	0.276967	EPCs
ERP44	0.721	0.259923	EPCs
ATP6AP2	0.721	0.251981	EPCs
KHDRBS1	0.72	0.295194	EPCs
NFYB	0.72	0.293327	EPCs
ESF1	0.72	0.266775	EPCs
TMEM258	0.719	0.294131	EPCs
MYDGF	0.719	0.285735	EPCs
CAST	0.719	0.266088	EPCs
AKR1C3	0.718	0.977081	EPCs
PFN1	0.718	0.290397	EPCs
ANP32B	0.717	0.461189	EPCs
C11orf58	0.717	0.296423	EPCs
C20orf27	0.717	0.253415	EPCs
SLC6A20	0.716	0.408513	EPCs
TMED10	0.716	0.32373	EPCs
HMGCS2	0.715	1.49749	EPCs
CCNB1	0.715	0.639674	EPCs
C6orf222	0.715	0.480953	EPCs
SSR1	0.715	0.42115	EPCs
CBLL1	0.715	0.261748	EPCs
PSMB4	0.715	0.259536	EPCs
CDKN3	0.714	0.559074	EPCs
SLC25A6	0.714	0.385022	EPCs
PLA2G16	0.714	0.361665	EPCs
ATP6AP1	0.714	0.311801	EPCs
ITGB1BP1	0.714	0.298356	EPCs
HNRNPA3	0.714	0.272453	EPCs
NDUFB7	0.714	0.262554	EPCs
HDLBP	0.713	0.266798	EPCs
ATP5F1	0.712	0.416741	EPCs
NDUFA1	0.712	0.391839	EPCs
CAPZA2	0.712	0.343084	EPCs
EIF4B	0.712	0.319996	EPCs
H2AFV	0.712	0.285087	EPCs
BNIP3L	0.711	0.387973	EPCs
INSIG1	0.711	0.339946	EPCs
TMEM176A	0.711	0.295902	EPCs
TOMM7	0.711	0.264417	EPCs
TPM2	0.71	0.352306	EPCs
TMEM214	0.71	0.265603	EPCs
CD47	0.709	0.62918	EPCs
DST	0.709	0.299415	EPCs
ILF2	0.709	0.287966	EPCs
MBNL2	0.708	0.432343	EPCs
HIST1H1C	0.708	0.397907	EPCs
NPNT	0.708	0.292168	EPCs
MAD2L1	0.707	0.510439	EPCs
ASNS	0.707	0.355761	EPCs
ESYT2	0.707	0.319679	EPCs
DEPDC7	0.707	0.311137	EPCs
CUTA	0.707	0.289418	EPCs
PSMB3	0.707	0.285567	EPCs
GAS5	0.706	0.63829	EPCs
SMPDL3A	0.706	0.327232	EPCs
TPX2	0.705	0.531207	EPCs
MCM4	0.705	0.32558	EPCs
CENPW	0.704	0.278312	EPCs
CNBP	0.703	0.361814	EPCs
AMOT	0.702	0.261887	EPCs
ADM	0.701	0.569959	EPCs
CBX5	0.701	0.350441	EPCs
PSMA5	0.701	0.318205	EPCs
CCAT1	0.701	0.292176	EPCs
TFRC	0.701	0.273139	EPCs
MTDH	0.701	0.264411	EPCs
JCHAIN	0.994	5.12934	BCs
MZB1	0.991	2.51455	BCs
DERL3	0.979	1.69314	BCs
IGHA1	0.976	4.60231	BCs
IGHA2	0.963	4.35321	BCs
IGKC	0.945	4.98503	BCs
HERPUD1	0.939	2.00398	BCs
FAM46C	0.923	1.60811	BCs
FKBP11	0.923	0.874948	BCs
CD79A	0.912	1.19412	BCs
POU2AF1	0.909	0.971532	BCs
SEC11C	0.9	1.42389	BCs
RP11-290F5.1	0.893	1.32502	BCs
PIM2	0.892	1.75809	BCs
CREB3L2	0.891	1.33469	BCs
TNFRSF17	0.89	1.34087	BCs
SLAMF7	0.887	1.19885	BCs
FKBP2	0.88	1.03988	BCs
FCRL5	0.876	1.10856	BCs
MEI1	0.876	0.846311	BCs
SPCS2	0.872	0.866225	BCs
XBP1	0.866	1.68294	BCs
IGLC2	0.862	4.42007	BCs
ANKRD28	0.86	1.48525	BCs
ANKRD36BP2	0.86	1.10096	BCs
RAB30	0.858	1.63748	BCs
IGLL5	0.857	0.350466	BCs
CPNE5	0.852	0.636527	BCs
CD27	0.852	0.370616	BCs
GNG7	0.843	0.440709	BCs
SPAG4	0.842	0.674516	BCs
PRDX4	0.841	1.0345	BCs
UBE2J1	0.837	1.07462	BCs
DUSP5	0.835	1.24962	BCs
ISG20	0.833	0.79105	BCs
FER1L4	0.824	0.666306	BCs
IGLC3	0.815	3.58284	BCs
TXNDC11	0.811	0.7872	BCs
SSR3	0.81	1.01544	BCs
IGKV4-1	0.803	4.62373	BCs
PLPP5	0.803	0.716814	BCs
SEL1L	0.802	0.870808	BCs
KLHL6	0.802	0.767491	BCs
DNAJB9	0.795	1.02428	BCs
TSC22D3	0.795	0.807318	BCs
TP53INP1	0.795	0.788193	BCs
ZBP1	0.794	0.527766	BCs
IGHV3-23	0.793	3.30606	BCs
IGKV3-20	0.785	4.26879	BCs
HSH2D	0.784	0.506516	BCs
MANF	0.783	0.476768	BCs
IGHV3OR16-9	0.783	0.413547	BCs
SPCS3	0.782	0.598231	BCs
IGHV3OR16-13	0.78	0.521048	BCs
FNDC3A	0.779	0.827968	BCs
GAB1	0.776	0.843224	BCs
IGHV3-7	0.775	2.15328	BCs
PDK1	0.775	0.65307	BCs
SPCS1	0.773	0.796403	BCs
SDF2L1	0.773	0.445487	BCs
CASP10	0.771	0.654804	BCs
GPR15	0.768	0.563898	BCs
TRAM1	0.766	0.718867	BCs
RP11-16E12.2	0.766	0.588988	BCs
IGLV3-1	0.764	3.14191	BCs
SEC62	0.762	0.62323	BCs
SEL1L3	0.76	0.687872	BCs
ELL2	0.76	0.497861	BCs
IGHV3-11	0.758	3.07106	BCs
SYVN1	0.757	0.943858	BCs
CD38	0.757	0.518397	BCs
KCNN3	0.754	0.54279	BCs
PLCG2	0.754	0.47124	BCs
NUCB2	0.75	0.732898	BCs
AC006129.2	0.747	0.464434	BCs
VIMP	0.746	0.630233	BCs
EIF2AK3	0.745	0.793526	BCs
MEF2C	0.745	0.282437	BCs
ST6GAL1	0.74	0.734621	BCs
GYPC	0.74	0.321316	BCs
EHMT1	0.739	0.68945	BCs
OSBPL3	0.736	0.612486	BCs
SELM	0.736	0.323387	BCs
IGHV3-53	0.735	0.520141	BCs
IGHV3-66	0.735	0.410484	BCs
IGHV3-33	0.734	2.57152	BCs
IGLV2-14	0.733	4.52228	BCs
IGHV3-48	0.733	2.14237	BCs
LMAN1	0.733	0.633384	BCs
CH17-212P11.4	0.732	0.511569	BCs
IGKV3-11	0.73	3.91028	BCs
METTL7A	0.73	0.435791	BCs
IGKJ5	0.73	0.326163	BCs
IGHV3-74	0.729	3.45141	BCs
BTG2	0.727	0.688286	BCs
PRDM1	0.727	0.435548	BCs
ITM2C	0.726	0.575439	BCs
CYTIP	0.726	0.327034	BCs
BLNK	0.725	0.512961	BCs
CD79B	0.725	0.302509	BCs
IGHV3-30	0.723	2.0434	BCs
RHOH	0.723	0.271334	BCs
IGKJ4	0.722	0.320162	BCs
EAF2	0.72	0.578567	BCs
GSTM2	0.72	0.477971	BCs
C16orf54	0.72	0.399136	BCs
TMED9	0.719	0.540427	BCs
CITED2	0.718	0.482971	BCs
MANEA	0.717	0.63885	BCs
CRELD2	0.715	0.462724	BCs
TPD52	0.714	0.435924	BCs
SRPRB	0.713	0.426981	BCs
IGHV3-20	0.712	1.26762	BCs
IRF4	0.712	0.792934	BCs
HIST1H2BK	0.712	0.350244	BCs
C1orf132	0.711	0.546044	BCs
LY96	0.709	0.342354	BCs
HIST1H1C	0.707	0.472698	BCs
PTK2B	0.707	0.438733	BCs
CDK14	0.707	0.438593	BCs
IGHV3-21	0.706	2.36623	BCs
HIST1H2BG	0.706	0.446077	BCs
CLIC4	0.705	0.522938	BCs
SELK	0.705	0.420482	BCs
RP11-81H14.2	0.703	0.318843	BCs
CH17-224D4.1	0.701	0.793792	BCs
ERN1	0.701	0.681738	BCs
RABAC1	0.701	0.330408	BCs
CD3D	0.976	2.56779	TCs
TRBC2	0.975	2.41313	TCs
CD3E	0.958	1.88422	TCs
TRAC	0.956	2.153	TCs
FYN	0.953	1.92594	TCs
CD96	0.937	2.2967	TCs
CD2	0.936	2.20452	TCs
CD7	0.934	1.0075	TCs
ETS1	0.925	1.36731	TCs
PTPRC	0.918	1.58778	TCs
EVL	0.911	1.42666	TCs
SPOCK2	0.901	1.33348	TCs
BTG1	0.898	1.79042	TCs
CD3G	0.898	1.76609	TCs
CD69	0.891	2.41896	TCs
WIPF1	0.89	1.46819	TCs
IL32	0.887	1.37177	TCs
FYB	0.886	1.54673	TCs
CXCR4	0.885	1.82172	TCs
KLRB1	0.878	2.10489	TCs
CCL5	0.876	3.06822	TCs
SARAF	0.874	1.37913	TCs
CD52	0.872	1.33403	TCs
ARHGDIB	0.871	1.36119	TCs
CREM	0.868	1.88798	TCs
TRBC1	0.865	1.82653	TCs
CD6	0.865	0.945732	TCs
CYTIP	0.863	1.44507	TCs
RORA	0.861	1.70113	TCs
CD247	0.858	1.12397	TCs
RGS1	0.855	1.43237	TCs
IL2RG	0.855	1.43177	TCs
ITK	0.854	1.43328	TCs
SRSF7	0.854	1.32549	TCs
MBNL1	0.85	1.33364	TCs
CST7	0.848	1.99455	TCs
PPP2R5C	0.848	1.32516	TCs
AC092580.4	0.846	0.930965	TCs
ZAP70	0.846	0.651641	TCs
PTPN22	0.844	1.57747	TCs
IL7R	0.843	2.33518	TCs
TNFAIP3	0.843	1.26402	TCs
CLEC2D	0.843	1.20548	TCs
ITM2A	0.837	1.66679	TCs
SAMSN1	0.837	1.13444	TCs
KLF6	0.835	1.21131	TCs
PRKCH	0.835	1.00446	TCs
TSC22D3	0.834	1.22301	TCs
PDCD4	0.834	1.20309	TCs
PIK3IP1	0.833	1.2588	TCs
HLA-C	0.833	0.906092	TCs
IKZF3	0.832	1.27405	TCs
PBXIP1	0.83	0.728742	TCs
HLA-E	0.827	1.10146	TCs
ELF1	0.824	1.33713	TCs
CLK1	0.824	1.21047	TCs
HLA-A	0.822	0.819206	TCs
GZMA	0.821	2.25905	TCs
STK17B	0.82	1.24604	TCs
LCK	0.819	0.954673	TCs
CDC42SE2	0.818	1.11515	TCs
AKNA	0.816	0.889477	TCs
DNAJA1	0.814	1.51303	TCs
CLEC2B	0.813	1.33276	TCs
PDE4D	0.812	1.00732	TCs
MGAT4A	0.811	1.65727	TCs
SH2D2A	0.809	0.729142	TCs
CNOT6L	0.805	1.41356	TCs
LEPROTL1	0.802	1.42486	TCs
ICOS	0.801	1.53773	TCs
BATF	0.796	1.06266	TCs
EMB	0.793	1.25501	TCs
HLA-F	0.792	0.743849	TCs
HSPH1	0.79	1.87333	TCs
SLC2A3	0.79	0.815929	TCs
SRGN	0.789	0.629503	TCs
CACYBP	0.787	1.89597	TCs
BCL11B	0.786	0.709814	TCs
NR3C1	0.785	1.38786	TCs
ACAP1	0.785	0.727604	TCs
YPEL5	0.783	1.07878	TCs
SYTL3	0.783	0.990377	TCs
RUNX3	0.783	0.763494	TCs
CALM1	0.781	0.903868	TCs
STK17A	0.78	1.22458	TCs
TIGIT	0.78	1.19722	TCs
IL2RB	0.779	1.1375	TCs
FNBP1	0.779	0.98844	TCs
JAK3	0.779	0.875566	TCs
RAB27A	0.777	1.12863	TCs
RASGRP1	0.777	0.904705	TCs
ARHGAP9	0.777	0.870395	TCs
GNG2	0.776	0.905279	TCs
PER1	0.775	0.807726	TCs
TRIM22	0.774	1.0885	TCs
LCP1	0.774	0.898288	TCs
RHOH	0.773	0.95809	TCs
CAMK4	0.773	0.816042	TCs
CD53	0.773	0.746779	TCs
TTC39C	0.773	0.713076	TCs
PCED1B-AS1	0.769	0.821295	TCs
HSPA1A	0.768	1.54622	TCs
STAT4	0.767	0.946999	TCs
ADAM19	0.766	1.01261	TCs
ALOX5AP	0.765	0.856316	TCs
PIP4K2A	0.764	0.999349	TCs
DUSP4	0.763	1.35986	TCs
LBH	0.763	0.646576	TCs
MAF	0.76	1.10148	TCs
G3BP2	0.76	0.979513	TCs
CLDND1	0.759	1.21088	TCs
NOP58	0.759	1.20874	TCs
CD28	0.758	1.227	TCs
SLA	0.758	1.04675	TCs
LINC-PINT	0.758	0.869498	TCs
GZMB	0.757	2.3789	TCs
CBLB	0.757	1.2495	TCs
CD5	0.757	0.892299	TCs
JUND	0.757	0.693513	TCs
PARP8	0.756	1.3174	TCs
CACYBPP2	0.756	0.384205	TCs
MAP4K1	0.755	0.564487	TCs
CELF2	0.753	0.825414	TCs
LAPTM5	0.753	0.533999	TCs
TRAT1	0.752	1.48228	TCs
TANK	0.752	1.16987	TCs
CCL20	0.751	1.88526	TCs
SIRPG	0.751	1.03974	TCs
RAC2	0.751	0.94246	TCs
ARPC2	0.749	0.863822	TCs
JAML	0.748	0.799093	TCs
FAM129A	0.747	0.699811	TCs
SH2D1A	0.746	1.20877	TCs
RNF19A	0.745	1.23933	TCs
AAK1	0.745	0.85742	TCs
HSPE1	0.745	0.777808	TCs
HMGB2	0.744	1.11312	TCs
PNRC1	0.744	0.843275	TCs
MSN	0.744	0.618752	TCs
OXNAD1	0.743	1.13973	TCs
SMAP2	0.742	0.890041	TCs
APBB1IP	0.741	0.96634	TCs
GPR171	0.74	1.19578	TCs
UBE2D3	0.74	0.806588	TCs
PPP1R16B	0.74	0.801936	TCs
SRSF5	0.739	0.751838	TCs
DOK2	0.739	0.6715	TCs
GPR65	0.738	1.2176	TCs
P2RY10	0.738	0.884753	TCs
SKAP1	0.738	0.861827	TCs
OPTN	0.737	0.867085	TCs
ATF7IP	0.735	0.799043	TCs
HIPK1	0.735	0.777419	TCs
ARAP2	0.735	0.646312	TCs
ZC3HAV1	0.734	0.915619	TCs
2017-09-01	0.734	0.533666	TCs
CTLA4	0.733	0.955319	TCs
GPSM3	0.733	0.721497	TCs
ATP2B4	0.731	0.94905	TCs
SPN	0.73	0.50982	TCs
RGCC	0.729	1.06875	TCs
RBMS1	0.729	0.786276	TCs
TNFRSF25	0.729	0.483831	TCs
LINC00152	0.729	0.404512	TCs
ARL6IP5	0.727	0.948345	TCs
SH3BGRL3	0.727	0.536835	TCs
SP140	0.726	0.943597	TCs
GOLGA8A	0.726	0.705345	TCs
PYHIN1	0.725	1.09256	TCs
ANKRD12	0.725	1.03409	TCs
IPCEF1	0.725	0.899129	TCs
IKZF1	0.725	0.824631	TCs
GATA3	0.725	0.549232	TCs
ARHGEF1	0.725	0.423759	TCs
CD8A	0.723	1.37453	TCs
CHORDC1	0.723	1.06275	TCs
EVI2A	0.723	0.572816	TCs
TRA2A	0.722	0.602493	TCs
NAP1L4	0.721	1.00651	TCs
RASSF5	0.721	0.757354	TCs
BTN3A2	0.72	0.861861	TCs
RNF213	0.719	0.775757	TCs
ISG20	0.719	0.653551	TCs
SOD1	0.718	0.992162	TCs
STK4	0.717	1.10473	TCs
GMFG	0.717	0.671059	TCs
TSPYL2	0.715	0.937812	TCs
HECA	0.714	1.06974	TCs
S100A4	0.714	0.555201	TCs
PPP1CB	0.713	0.823126	TCs
GBP5	0.712	0.89945	TCs
IFITM1	0.712	0.464515	TCs
NKG7	0.711	1.34239	TCs
LTB	0.711	0.795405	TCs
ZNF331	0.711	0.771839	TCs
UBB	0.711	0.4527	TCs
ELOVL5	0.71	0.772336	TCs
IFI16	0.709	0.961766	TCs
IFITM2	0.709	0.909257	TCs
PDE3B	0.709	0.876379	TCs
DDX3Y	0.709	0.799712	TCs
ARID4B	0.709	0.688575	TCs
ARL4C	0.709	0.539245	TCs
RBM8A	0.708	0.668869	TCs
SRSF2	0.708	0.542473	TCs
SLBP	0.707	1.14908	TCs
LDLRAD4	0.706	0.865706	TCs
HCLS1	0.706	0.482305	TCs
BICDL1	0.706	0.386562	TCs
CAPZA1	0.705	0.943462	TCs
UBE2B	0.705	0.92886	TCs
MYH9	0.705	0.706895	TCs
PRF1	0.704	0.732527	TCs
SLA2	0.704	0.726925	TCs
PTPN7	0.703	1.04298	TCs
SLC38A1	0.703	0.848311	TCs
FOXO1	0.703	0.667648	TCs
ZC3H12D	0.703	0.474751	TCs
FAS	0.702	0.986913	TCs
DOCK10	0.702	0.649766	TCs
FAM118A	0.702	0.632297	TCs
IL1B	0.983	3.33572	Ms
PLAUR	0.976	2.05266	Ms
LST1	0.971	1.23284	Ms
AIF1	0.969	2.09902	Ms
CPVL	0.964	2.03963	Ms
NAMPT	0.962	2.12739	Ms
BCL2A1	0.959	2.1364	Ms
TYROBP	0.959	1.75602	Ms
CTSS	0.956	2.05334	Ms
CSTA	0.955	1.22178	Ms
FCER1G	0.954	2.02336	Ms
LILRB2	0.952	1.11333	Ms
SOD2	0.951	2.32446	Ms
CYBB	0.951	1.89474	Ms
PLEK	0.943	1.91228	Ms
NCF2	0.942	1.14531	Ms
RAB31	0.941	1.02888	Ms
ITGB2	0.94	1.2172	Ms
CD14	0.936	1.50338	Ms
HCK	0.936	1.35765	Ms
EREG	0.934	3.05637	Ms
HLA-DRA	0.934	2.0716	Ms
FGR	0.932	1.11078	Ms
FTH1	0.931	1.12488	Ms
NAMPTP1	0.931	0.44384	Ms
HLA-DRB1	0.929	1.76628	Ms
PTPRE	0.929	1.2618	Ms
GPR183	0.928	2.27107	Ms
ITGAX	0.927	1.28126	Ms
FCGR2A	0.927	1.22988	Ms
PSAP	0.926	1.58217	Ms
COTL1	0.925	1.25249	Ms
S100A9	0.924	3.54373	Ms
MS4A6A	0.922	1.78799	Ms
MNDA	0.922	1.61414	Ms
C1orf162	0.922	1.30992	Ms
SAMHD1	0.921	1.70457	Ms
LITAF	0.921	1.6079	Ms
CLEC7A	0.921	1.18047	Ms
IGSF6	0.92	1.4032	Ms
CXCL8	0.919	2.45901	Ms
MPEG1	0.918	1.42265	Ms
SPI1	0.918	0.834131	Ms
NPC2	0.916	1.30956	Ms
CD74	0.915	1.59056	Ms
HLA-DPB1	0.915	1.52295	Ms
HLA-DPA1	0.914	1.59866	Ms
TREM1	0.914	1.53427	Ms
FGL2	0.912	1.51183	Ms
CD86	0.91	1.40683	Ms
KYNU	0.91	1.38566	Ms
CSF3R	0.909	1.00716	Ms
SRGN	0.908	1.43014	Ms
PHACTR1	0.908	1.15426	Ms
HLA-DRB5	0.908	1.03077	Ms
C5AR1	0.905	1.81209	Ms
ARRB2	0.903	0.652742	Ms
FPR1	0.899	2.23512	Ms
LYZ	0.899	1.78888	Ms
SERPINA1	0.899	1.2915	Ms
CD48	0.897	0.694971	Ms
S100A4	0.895	1.37306	Ms
PILRA	0.894	0.819522	Ms
PTGS2	0.893	1.72754	Ms
HLA-DQB1	0.892	1.38482	Ms
HLA-DMA	0.892	1.26456	Ms
LAPTM5	0.892	1.26168	Ms
LCP2	0.892	1.09837	Ms
CTSB	0.89	1.32354	Ms
CST3	0.89	1.22139	Ms
NR4A3	0.889	1.32012	Ms
[truncated: 2,314 more rows]

## Sheet: Table_S3
Table S3. References listed for representative markers of cell subpopulations
Gene symbol	Description	NCBI Gene ID	Marker	References
LCN2	Lipocalin 2	3934	Endothelial cell/ Mesenchymal cells	1-3
ID1	Inhibitor of dna binding 1	3397	Endothelial cell	4
KRT8	Keratin 8, type ii	3856	Epithelial cell	5,6
EPCAM	Epithelial cellular adhesion molecule	4072	Epithelial cell	5,7,8
KRT19	Keratin 19	3880	Epithelial cell	5,6
MZB1	Marginal zone b and b1 cell-specific protein	51237	B cell	9
JCHAIN	Joining Chain Of Multimeric IgA And IgM	3512	B cell	10
DERL3	Der1-like domain family, member 3	91319	B cell	11
TRBC2	T cell receptor beta constant 2	28638	T cell	12,13
CD3E	Cd3 antigen, delta subunit	915	T cell	12,14
MPEG1	Macrophage expressed gene 1	219972	Macrophages	15,16
SAMHD1	Sam domain- and hd domain-containing protein 1	25939	Macrophages	17
S100A9	S100 calcium-binding protein a9	6280	Macrophages	18,19
CD74	Cd74 antigen	972	Macrophages/ Dendritic cell	20,21
CSF1R	Colony-stimulating factor 1 receptor	1436	Dendritic cell	22
C1QA	Complement component 1, q subcomponent, a chain	712	Dendritic cell	23
TPSAB1	Tryptase, alpha/beta-1	7177	Mast cell	24,25
TPSB2	Tryptase, beta-2	64499	Mast cell	24,25
CPA3	Carboxypeptidase a3, mast cell	1359	Mast cell	24,26
PROM1	Prominin 1	8842	Cancer stem cell	27,28
LGR5	Leucine-rich repeat-containing g protein-coupled receptor 5	8549	Cancer stem cell	29,30
ERBB3	erb-b2 receptor tyrosine kinase 3	2065	Cancer stem cell	31,32
TSC2	TSC complex subunit 2	7249	Mesenchymal cell	33
CHD7	chromodomain helicase DNA binding protein 7	55636	Mesenchymal cell	34
CXCL14	C-X-C motif chemokine ligand 14	9547	Cancer-associated fibroblast	35
CALD1	caldesmon 1	800	Cancer-associated fibroblast	36,37
IGFBP7	insulin like growth factor binding protein 7	3490	Cancer-associated fibroblast	36,37
References
1	Jin, M., Jang, E. & Suk, K. Lipocalin-2 Acts as a Neuroinflammatogen in Lipopolysaccharide-injected Mice. Exp. Neurobiol. 23, 155-162 (2014).
2	Ip, J. P. et al. Lipocalin 2 in the central nervous system host response to systemic lipopolysaccharide administration. J. Neuroinflammation 8, 124 (2011).
3	Nocon, A. L. et al. The Bacteriostatic Protein Lipocalin 2 Is Induced in the Central Nervous System of Mice with West Nile Virus Encephalitis. J. Virol. 88, 679-689 (2014).
4	Perk, J. et al. Reassessment of Id1 protein expression in human mammary, prostate, and bladder cancers using a monospecific rabbit monoclonal anti-Id1 antibody. Cancer Res. 66, 10870-10877 (2006).
5	Powell, A. A. et al. Single Cell Profiling of Circulating Tumor Cells: Transcriptional Heterogeneity and Diversity from Breast Cancer Cell Lines. PLoS One 7 (2012).
6	Ross, D. T. et al. Systematic variation in gene expression patterns in human cancer cell lines. Nat. Genet. 24, 227-235 (2000).
7	Dalerba, P. et al. Phenotypic characterization of human colorectal cancer stem cells. Proc. Natl. Acad. Sci. U. S. A. 104, 10158-10163 (2007).
8	Trzpis, M., McLaughlin, P. M. J., de Leij, L. M. F. H. & Harmsen, M. C. Epithelial cell adhesion molecule - More than a carcinoma marker and adhesion molecule. Am. J. Pathol. 171, 386-395 (2007).
9	Herold, T. et al. An eight-gene expression signature for the prediction of survival and time to treatment in chronic lymphocytic leukemia. Leukemia 25, 1639-1645 (2011).
10	Pinkus, G. S. & Said, J. W. Hodgkin's disease, lymphocyte predominance type, nodular--further evidence for a B cell derivation. L & H variants of Reed-Sternberg cells express L26, a pan B cell marker. Am. J. Pathol. 133, 211-217 (1988).
11	Masouleh, B. K. et al. Mechanistic rationale for targeting the unfolded protein response in pre-B acute lymphoblastic leukemia. Proc. Natl. Acad. Sci. U. S. A. 111, E2219-E2228 (2014).
12	Streitz, M. et al. NS1 Specific CD8(+) T-Cells with Effector Function and TRBV11 Dominance in a Patient with Parvovirus B19 Associated Inflammatory Cardiomyopathy. PLoS One 3 (2008).
13	Bosco, A., Ehteshami, S., Stern, D. A. & Martinez, F. D. Decreased activation of inflammatory networks during acute asthma exacerbations is associated with chronic airflow obstruction. Mucosal Immunol. 3, 399-409 (2010).
14	Denkert, C. et al. Tumor-Associated Lymphocytes As an Independent Predictor of Response to Neoadjuvant Chemotherapy in Breast Cancer. J. Clin. Oncol. 28, 105-113 (2010).
15	Zakrzewska, A. et al. Macrophage-specific gene functions in Spi1-directed innate immunity. Blood 116, E1-E11 (2010).
16	Benard, E. L. et al. Infection of Zebrafish Embryos with Intracellular Bacterial Pathogens. Jove-Journal of Visualized Experiments (2012).
17	Baldauf, H. M. et al. SAMHD1 restricts HIV-1 infection in resting CD4(+) T cells. Nat. Med. 18, 1682-+ (2012).
18	McCormick, M. M. et al. S100A8 and S100A9 in human arterial wall - Implications for atherogenesis. J. Biol. Chem. 280, 41521-41529 (2005).
19	Averill, M. M. et al. S100A9 Differentially Modifies Phenotypic States of Neutrophils, Macrophages, and Dendritic Cells Implications for Atherosclerosis and Adipose Tissue Inflammation. Circulation 123, 1216-1226 (2011).
20	Steinman, R. M. The dendritic cell system and its role in immunogenicity. Annu. Rev. Immunol. 9, 271-296 (1991).
21	Meyer-Siegler, K. L., Iczkowski, K. A., Leng, L., Bucala, R. & Vera, P. L. Inhibition of macrophage migration inhibitory factor or its receptor (CD74) attenuates growth and invasion of DU-145 prostate cancer cells. J. Immunol. 177, 8730-8739 (2006).
22	Wang, Y. M. et al. IL-34 is a tissue-restricted ligand of CSF1R required for the development of Langerhans cells and microglia. Nat. Immunol. 13, 753-+ (2012).
23	Castellano, G. et al. Maturation of dendritic cells abrogates C1q production in vivo and in vitro. Blood 103, 3813-3820 (2004).
24	Bhattacharya, S. et al. Genome-Wide Transcriptional Profiling Reveals Connective Tissue Mast Cell Accumulation in Bronchopulmonary Dysplasia. Am. J. Respir. Crit. Care Med. 186, 349-358 (2012).
25	Ugajin, T. et al. Basophils preferentially express mouse mast cell protease 11 among the mast cell tryptase family in contrast to mast cells. J. Leukoc. Biol. 86, 1417-1425 (2009).
26	Abonia, J. P. et al. Involvement of mast cells in eosinophilic esophagitis. J. Allergy Clin. Immunol. 126, 140-149 (2010).
27	O'Brien, C. A., Pollett, A., Gallinger, S. & Dick, J. E. A human colon cancer cell capable of initiating tumour growth in immunodeficient mice. Nature 445, 106-110 (2007).
28	Ricci-Vitiani, L. et al. Identification and expansion of human colon-cancer-initiating cells. Nature 445, 111-115 (2007).
29	Barker, N. et al. Identification of stem cells in small intestine and colon by marker gene Lgr5. Nature 449, 1003-1007 (2007).
30	Shimokawa, M. et al. Visualization and targeting of LGR5+ human colon cancer stem cells. Nature 545, 187-192 (2017).
31	Jarde, T. et al. ERBB3 Positively Correlates with Intestinal Stem Cell Markers but Marks a Distinct Non Proliferative Cell Population in Colorectal Cancer. PLoS One 10 (2015).
32	Hinohara, K. et al. ErbB receptor tyrosine kinase/NF-kappaB signaling controls mammosphere formation in human breast cancer. Proc. Natl. Acad. Sci. U. S. A. 109, 6584-6589 (2012).
33	D'Armiento, J. et al. Mesenchymal Tumorigenesis Driven by TSC2 Haploinsufficiency Requires HMGA2 and Is Independent of mTOR Pathway Activation. Cancer Res. 76, 844-854 (2016).
34	Layman, W. S. et al. Defects in neural stem cell proliferation and olfaction in Chd7 deficient mice indicate a mechanism for hyposmia in human CHARGE syndrome. Hum. Mol. Genet. 18, 1909-1923 (2009).
35	Augsten, M. et al. Cancer-Associated Fibroblasts Expressing CXCL14 Rely upon NOS1-Derived Nitric Oxide Signaling for Their Tumor-Supporting Properties. Cancer Res. 74, 2999-3010 (2014).
36	Calon, A. et al. Stromal gene expression defines poor-prognosis subtypes in colorectal cancer. Nat. Genet. 47, 320-329 (2015).
37	Alderton, G. K. Tumour microenvironment: Driving relapse. Nature Reviews Cancer 15, 195-195 (2015).

## Sheet: Table_S4
Table S4. The enriched gene ontology terms (biological processes) showing the cell properties of cell types
	P-value
BCs
GO:0042113/B cell activation	8.8861e-08
GO:0002521/leukocyte differentiation	1.17304e-06
GO:0002250/adaptive immune response	1.60428e-05
GO:0002757/immune response-activating signal transduction	0.000121953
GO:0045089/positive regulation of innate immune response	0.00493249
TCs
GO:0070486/leukocyte aggregation	2.2808e-40
GO:0042110/T cell activation	1.23032e-38
GO:0070489/T cell aggregation	1.23032e-38
GO:0030217/T cell differentiation	5.03305e-24
GO:0050863/regulation of T cell activation	1.00238e-22
CAFs
GO:0044344/cellular response to fibroblast growth factor stimulus	2.48191e-05
GO:0048144/fibroblast proliferation	2.69899e-05
GO:0048145/regulation of fibroblast proliferation	3.03325e-05
GO:0071774/response to fibroblast growth factor	4.23431e-05
GO:0048146/positive regulation of fibroblast proliferation	7.02544e-05
GO:0008543/fibroblast growth factor receptor signaling pathway	0.000119503
Ms
GO:0002757/immune response-activating signal transduction	1.67596e-30
GO:0006909/phagocytosis	3.58112e-20
GO:0050764/regulation of phagocytosis	7.03084e-09
GO:0050766/positive regulation of phagocytosis	3.93622e-05
GO:0006911/phagocytosis, engulfment	0.0024975
MCs
GO:0045576/mast cell activation	2.95598e-06
GO:0002279/mast cell activation involved in immune response	2.11927e-05
GO:0002448/mast cell mediated immunity	5.16233e-05
EPCs
GO:0001738/morphogenesis of a polarized epithelium	4.20589e-10
GO:0002064/epithelial cell development	0.00136641
GO:0050673/epithelial cell proliferation	0.0113421
MSCs
GO:0030048/actin filament-based movement	0.000542935
GO:0060562/epithelial tube morphogenesis	0.00335605
GO:0042063/gliogenesis	0.0101485
EDCs
GO:0030277/maintenance of gastrointestinal epithelium	0.000944183
GO:0010669/epithelial structure maintenance	0.00189326
DCs
GO:0002757/immune response-activating signal transduction	7.4891e-25
GO:0032944/regulation of mononuclear cell proliferation	2.29888e-19
GO:0019882/antigen processing and presentation	9.84847e-15
GO:0097028/dendritic cell differentiation	6.22135e-06
GO:0002437/inflammatory response to antigenic stimulus	2.56311e-05

## Sheet: Table_S5
Table S5. Gene sets used to define cell cycle, stemness and telomerase scores
G1S	G2M	Stemness score	Telomerase score	Telomere length maintenance	Recombination (GO_DNA_RECOMBINATION,KEGG_HOMOLOGOUS_RECOMBINATION)
MCM5	HMGB2	SOX4	ALPL	TERT	ACTL6A
PCNA	CDK1	CCND2	C14orf106	ACD	ACTR5
TYMS	NUSAP1	SOX11	C1orf108	DKC1	ACTR8
FEN1	UBE2C	RBM6	C1orf38	MRE11A	AICDA
MCM2	BIRC5	HNRNPH1	C1QBP	NBN	APEX1
MCM4	TPX2	HNRNPL	CCNB1	PARP1	APEX2
RRM1	TOP2A	PTMA	CDC20	POT1	APITD1
UNG	NDC80	TRA2A	CECR1	PRKDC	ATM
GINS2	CKS2	SET	COCH	PTGES3	ATRX
MCM6	NUF2	C6orf62	CTSC	RAD50	BARD1
CDCA7	CKS1B	PTPRS	DCC1	RFC1	BATF
DTL	MKI67	CHD7	DHFR	RTEL1	BCL11B
PRIM1	TMPO	CD24	DSG2	TEP1	BLM
UHRF1	CENPF	H3F3B	ECT2	TERF1	BRCA1
MLF1IP	TACC3	C14orf23	FKBP5	TERF2	BRCA2
HELLS	FAM64A	NFIB	FRAT2	TINF2	BRIP1
RFC2	SMC4	SRGAP2C	GABRB3	XRCC5	C11orf80
RPA2	CCNB2	STMN2	GLDC	XRCC6	C12orf32
NASP	CKAP2L	SOX2	HMMR	RAP1A	C15orf60
RAD51AP1	CKAP2	TFDP2	IFITM1	NOP10	C16orf53
GMNN	AURKB	CORO1C	KAL1	SLX4	C16orf73
WDR76	BUB1	EIF4B	KCNS3	MSH2	C19orf39
SLBP	KIF11	FBLIM1	LCK	MSH3	C20orf29
CCNE2	ANP32E	SPDYE7P	LRRN1	MUS81	CCDC155
UBR7	TUBB4B	TCF4	LYPLA1	PLK1	CCNB1IP1
POLD3	GTSE1	ORC6	NFE2L3	TPP1	CD40LG
MSH2	KIF20B	SPDYE1	NLGN4X	BCL2	CDC45
ATAD2	HJURP	NCRUPAR	NUP107	EGF	CDC7
RAD51	HJURP	BAZ2B	PAICS	IGF1	CNTD1
RRM2	CDCA3	NELL2	PARP1	KRAS	DAXX
CDC45	HN1	OPHN1	PASK	MEN1	DCLRE1C
CDC6	CDC20	SPHKAP	PDCD2	PAX8	DMC1
EXO1	TTK	RAB42	PIM2	PINX1	DNA2
TIPIN	CDC25C	LOH12CR2	POLE2	PPARG	EID3
DSCC1	KIF2C	ASCL1	PRMT3	PPP2R1A	EME1
BLM	RANGAP1	BOC	RAD51AP1	PPP2R1B	EME2
CASP8AP2	NCAPD2	ZBTB8A	RARRES2	PRKCA	ENDOG
USP1	DLGAP5	ZNF793	RRAS2	PRKCB	ERCC1
CLSPN	CDCA2	TOX3	SLC39A10	RB1	ERCC4
POLA1	CDCA8	EGFR	SORL1	SART1	ERVK-10
CHAF1B	ECT2	PGM5P2	ST6GAL1	SMAD3	ERVK-6
BRIP1	KIF23	EEF1A1	TRIM22	SP1	ERVK-7
E2F8	HMMR	MALAT1	TXNDC1	SSB	ERVK-8
	AURKA	TATDN3		TGFB1	EXD2
	PSRC1	CCL5		TP53	EXO1
	ANLN	EVI2A		ATM	EXOSC3
	LBR	LYZ		CDK2	EXOSC6
	CKAP5	POU5F1		CHEK1	FAN1
	CENPE	FBXO27		CHEK2	FANCM
	CTCF	CAMK2N1		HAT1	FBXO18
	NEK2	NEK5		RAD17	FEN1
	G2E3	PABPC1		RIF1	GEN1
	GAS2L3	AFMID		SIRT2	GINS2
	CBX5	QPCTL		SIRT6	GINS4
	CENPA	MBOAT1		ZBTB48	H2AFX
		HAPLN1			HELQ
		LOC90834			HFM1
		LRTOMT			HMGB1
		GATM-AS1			HMGB2
		AZGP1			HMGB3
		RAMP2-AS1			HSPD1
		SPDYE5			HUS1
		TNFAIP8L1			HUS1B
					IGHMBP2
					INO80
					INO80B
					INO80C
					INO80D
					INO80E
					KAT5
					KDM4D
					KIAA0146
					KIAA0415
					KIN
					KLHDC3
					LEF1
					LIG1
					LIG3
					LIG4
					LOC100128274
					LOC100133495
					LOC651610
					MCM8
					MCM9
					MCRS1
					MDC1
					MLH1
					MLH3
					MMS22L
					MND1
					MORF4L1
					MRE11A
					MSH2
					MSH3
					MSH4
					MSH5
					MSH6
					MUS81
					NBN
					NCOA6
					NDNL2
					NFRKB
					NHEJ1
					NONO
					NSMCE1
					NSMCE2
					NSMCE4A
					OBFC2A
					OBFC2B
					PALB2
					PARP1
					PAXIP1
					PCNA
					PIF1
					POLA1
					POLA2
					POLB
					POLD1
					POLD2
					POLD3
					POLD4
					POLE
					POLE2
					POLM
					POLN
					POLQ
					PRDM9
					PRIM1
					PRIM2
					PRKDC
					PSMC3IP
					PSMD14
					RAD21
					RAD21L1
					RAD50
					RAD51
					RAD51AP1
					RAD51B
					RAD51C
					RAD51D
					RAD52
					RAD54B
					RAD54L
					RAG1
					RAG2
					RBBP8
					RBM14
					RBPJ
					REC8
					RECQL
					RECQL4
					RECQL5
					RFC1
					RFC2
					RFC3
					RFC4
					RFC5
					RMI1
					RMI2
					RNF138
					RNF168
					RNF212
					RNF8
					RPA1
					RPA2
					RPA3
					RPA4
					RPAIN
					RTEL1
					RUVBL1
					RUVBL2
					SETX
					SFPQ
					SFR1
					SHFM1
					SLX1A
					SLX1B
					SLX4
					SMC5
					SMC6
					SPO11
					SSBP1
					STRA13
					STRA8
					SUPV3L1
					SWAP70
					SWI5
					SYCE3
					SYCP1
					TCF3
					TCF7
					TEP1
					TEX11
					TFPT
					THAP9
					TONSL
					TOP2A
					TOP2B
					TOP3A
					TOP3B
					TP53BP1
					TREX1
					TRIP13
					TSN
					UBE2B
					UBE2N
					UCHL5
					UNG
					VPRBP
					VRTN
					WDR48
					WRN
					XRCC1
					XRCC2
					XRCC3
					XRCC4
					XRCC5
					XRCC6
					YY1
					ZFYVE26
					ZSWIM7

## Sheet: Table_S6
Table S6. KEGG enrichment of upregulated genes in CSCs compared with other subpopulations
ID	Description	GeneRatio	BgRatio	pvalue	p.adjust	qvalue	geneID	Count
hsa04520	Adherens junction	21/423	72/7230	3.81e-10	1.33e-08	8.7e-08	1499/4233/1500/5787/51176/7082/4089/1495/4301/6934/999/8976/1387/1457/7414/5792/3643/10580/4087/7525/998	21
hsa04390	Hippo signaling pathway	27/423	154/7230	2.13e-07	3.72e-06	2.43e-05	85407/1499/10207/166824/3397/1490/8313/51176/4089/1495/6934/999/5516/7003/8323/652/23291/10413/657/7976/5520/5518/6788/5584/7531/4087/84612	27
hsa04530	Tight junction	28/423	170/7230	4.85e-07	5.65e-06	3.69e-05	7846/10207/57644/7082/1364/861/1080/776/9475/5599/100506658/4301/8976/5516/23327/653857/3688/84790/9076/5562/5520/5518/9223/5584/9075/998/2017/84612	28
hsa04310	Wnt signaling pathway	24/423	143/7230	2.29e-06	1.97e-05	0.000128332	4316/85407/1499/147111/4040/8313/51176/79718/25805/9475/4089/5599/6500/6934/1387/817/1457/1452/8323/23291/7976/5332/23236/1488	24
hsa05412	Arrhythmogenic right ventricular cardiomyopathy (ARVC)	16/423	72/7230	2.81e-06	1.97e-05	0.000128332	3696/1499/1832/51176/3673/776/1495/1824/6934/3655/3688/3691/3694/1829/488/1605	16
hsa05130	Pathogenic Escherichia coli infection	13/423	55/7230	1.19e-05	6.92e-05	0.000451938	7846/1499/9475/100506658/999/8976/3688/84790/9076/10552/3875/998/2017	13
hsa04670	Leukocyte transendothelial migration	18/423	112/7230	7.7e-05	0.000343668	0.00224289	1499/1500/1364/9475/1495/100506658/2909/5747/4301/7414/394/1432/3688/10451/9076/9075/998/5781	18
hsa05131	Shigellosis	13/423	65/7230	7.86e-05	0.000343668	0.00224289	1398/9475/5599/8976/7414/10459/1432/3688/23291/10552/5217/998/2017	13
hsa05100	Bacterial invasion of epithelial cells	14/423	76/7230	0.00010783	0.000419339	0.00273674	1499/4233/1398/1495/5747/999/8976/7414/23607/10459/3688/10552/998/2017	14
hsa04810	Regulation of actin cytoskeleton	26/423	212/7230	0.000247629	0.0008667	0.00565636	3696/1398/3673/6654/55740/9475/10787/2909/23365/5747/8976/7414/673/3655/4659/3688/10451/5154/3691/8394/3694/10552/1131/5217/3845/998	26
hsa05205	Proteoglycans in cancer	25/423	203/7230	0.000304639	0.000969305	0.00632599	3709/2065/1499/4233/406991/3673/5727/6654/9475/967/23365/5747/10818/817/8323/673/1432/4659/3688/7976/3845/4087/998/2017/5781	25
hsa04919	Thyroid hormone signaling pathway	17/423	116/7230	0.000380046	0.00108933	0.0071093	1499/6772/3066/476/23389/6009/9969/481/1387/90390/652/8648/6567/5332/488/3845/23236	17
hsa05200	Pathways in cancer	40/423	395/7230	0.000410392	0.00108933	0.0071093	1499/4233/1398/7188/8313/51176/6772/331/861/3066/3673/5727/6654/9475/4089/5599/1495/23365/5747/6934/999/1387/8323/673/3915/7175/652/3655/3688/5154/9826/7976/5332/3845/10681/23236/4087/1021/1488/998	40
hsa04550	Signaling pathways regulating pluripotency of stem cells	19/423	139/7230	0.000435731	0.00108933	0.0071093	1499/3397/8313/4090/463/4089/3399/3400/8323/652/1432/9314/56916/657/6926/7976/6498/3845/4087	19
hsa04510	Focal adhesion	24/423	199/7230	0.000545935	0.00126665	0.00826653	3696/1499/4233/1398/331/3673/6654/9475/5599/2909/5747/7414/394/673/3915/3655/4659/3688/10451/5154/3691/1299/3694/998	24
hsa05231	Choline metabolism in cancer	15/423	99/7230	0.000579038	0.00126665	0.00826653	56261/255189/6654/5599/8612/6009/8976/8611/23446/5154/8394/126969/3845/1119/8613	15
hsa04350	TGF-beta signaling pathway	13/423	84/7230	0.00108503	0.00219901	0.0143514	3397/25805/4090/4089/6500/3399/1387/5516/3400/652/657/5518/4087	13
hsa05216	Thyroid cancer	7/423	29/7230	0.00113092	0.00219901	0.0143514	1499/51176/6934/999/673/7175/3845	7
hsa05213	Endometrial cancer	9/423	50/7230	0.00216199	0.00398261	0.0259918	1499/8313/51176/6654/1495/6934/999/673/3845	9
hsa04666	Fc gamma R-mediated phagocytosis	13/423	91/7230	0.0022911	0.00400942	0.0261667	1398/255189/8612/8976/8611/10451/4082/8394/4651/10552/8613/998/65108	13
hsa04120	Ubiquitin mediated proteolysis	17/423	137/7230	0.00252515	0.00420859	0.0274666	331/8452/4281/6500/9039/7334/23327/10075/92912/23291/8450/51366/83737/89910/51434/10477/9690	17
hsa04962	Vasopressin-regulated water reabsorption	8/423	44/7230	0.00353519	0.00562416	0.036705	1783/1778/10540/5869/8766/9230/140735/1781	8
hsa04722	Neurotrophin signaling pathway	15/423	119/7230	0.0038135	0.00568852	0.0371251	1398/27018/6197/6654/5599/10818/11108/817/673/1432/9500/3845/7531/998/5781	15
hsa05160	Hepatitis C	16/423	131/7230	0.00391987	0.00568852	0.0371251	6772/1364/6654/5599/100506658/5516/5610/8737/673/1432/29110/9076/5520/5518/3845/9075	16
hsa05132	Salmonella infection	12/423	86/7230	0.00406323	0.00568852	0.0371251	1783/7082/1778/9475/5599/5586/8976/1432/1781/10552/5217/998	12
hsa04144	Endocytosis	26/423	260/7230	0.00494057	0.00665076	0.043405	2065/4233/51100/51699/377/8976/5869/10564/23327/8766/51019/9230/51652/8394/22841/8411/10552/23550/5584/83737/23362/4087/998/84612/381/92421	26
hsa04015	Rap1 signaling pathway	22/423	210/7230	0.00546353	0.00703589	0.0459185	1499/4233/1500/3397/1398/5608/4301/999/673/1432/3688/5154/1942/3643/9223/5584/5332/5217/3845/23236/998/84612	22
hsa04110	Cell cycle	15/423	124/7230	0.00562872	0.00703589	0.0459185	23595/3066/4089/10735/6500/5591/1387/7465/10459/8555/994/7531/4087/1021/51434	15
hsa04912	GnRH signaling pathway	12/423	92/7230	0.00703054	0.00848513	0.0553766	3709/5608/255189/6654/776/5599/817/1432/5332/3845/23236/998	12
hsa05210	Colorectal cancer	9/423	60/7230	0.00761264	0.00888141	0.0579629	1499/8313/51176/4089/5599/6934/673/3845/4087	9
hsa05220	Chronic myeloid leukemia	10/423	71/7230	0.00786944	0.00888485	0.0579853	1398/861/3066/6654/4089/673/3845/1021/1488/5781	10
hsa05410	Hypertrophic cardiomyopathy (HCM)	11/423	83/7230	0.00859507	0.00940086	0.061353	3696/3673/776/3655/3688/3691/5562/3694/7168/488/1605	11
hsa00564	Glycerophospholipid metabolism	12/423	95/7230	0.00904724	0.00959556	0.0626236	55500/5320/56261/255189/54675/8612/8611/129642/54947/9926/1119/8613	12
hsa04972	Pancreatic secretion	12/423	96/7230	0.00981119	0.0100998	0.0659142	5645/3709/6558/5320/1080/476/481/8766/1131/5332/488/23236	12
hsa04152	AMPK signaling pathway	14/423	121/7230	0.0107631	0.0107631	0.0702435	1080/6009/31/5516/3156/9230/5562/8660/5520/5518/3643/5523/81617/8408	14

## Sheet: Table_S7
Table S7. GO analysis of DEGs from EPCs_A cells compared with EPCs_B cells
Type	ID	Description	GeneRatio	BgRatio	pvalue	p.adjust	qvalue	geneID	Count
EPC	GO:0009161	ribonucleoside monophosphate metabolic process	90/1555	277/16672	2.19e-27	2.73e-24	9.48e-24	CMPK1/ATP1B1/UQCRQ/TPI1/PKM/GPI/ALDOA/UQCRC1/ATP5G3/ATP5B/LDHA/PAICS/UQCRH/ATP5C1/PGK1/COX5A/COX6C/TSPO/ENO1/STOML2/COX7C/NUDT5/UQCRFS1/CYC1/VCP/OLA1/COX6B1/UQCR10/DLD/NDUFB6/ATP5G1/COX7B/COX5B/NDUFS5/ATP5A1/NDUFC1/UQCRC2/AK3/RFK/NDUFA4/ATIC/NDUFB4/COX4I1/ALDOB/EIF6/NDUFA5/CYCS/NDUFB9/COX7A2L/IMPDH2/NDUFA8/ATPIF1/NDUFS6/NDUFAB1/NDUFS1/AK2/ATP5F1/NDUFA12/NDUFB11/PMPCB/GBAS/NDUFA1/ATP5J2/COX6A1/HKD…	90
EPC	GO:0042773	ATP synthesis coupled electron transport	45/1555	78/16672	1.23e-26	5.09e-24	1.77e-23	UQCRQ/UQCRC1/UQCRH/COX5A/COX6C/COX7C/UQCRFS1/CYC1/COX6B1/UQCR10/DLD/NDUFB6/COX7B/COX5B/NDUFS5/NDUFC1/UQCRC2/NDUFA4/NDUFB4/COX4I1/NDUFA5/CYCS/NDUFB9/COX7A2L/NDUFA8/NDUFS6/NDUFAB1/NDUFS1/NDUFA12/NDUFB11/PMPCB/NDUFA1/COX6A1/DNAJC15/NDUFB2/NDUFS3/SDHC/UQCRB/NDUFB5/NDUFB3/NDUFA6/COX15/NDUFB7/NDUFA10/NDUFB1	45
EPC	GO:0006119	oxidative phosphorylation	50/1555	97/16672	2.3e-26	5.47e-24	1.9e-23	UQCRQ/UQCRC1/UQCRH/ATP5C1/COX5A/COX6C/COX7C/UQCRFS1/CYC1/VCP/COX6B1/UQCR10/DLD/NDUFB6/COX7B/COX5B/NDUFS5/NDUFC1/UQCRC2/NDUFA4/NDUFB4/COX4I1/NDUFA5/CYCS/NDUFB9/COX7A2L/NDUFA8/NDUFS6/NDUFAB1/NDUFS1/NDUFA12/NDUFB11/PMPCB/GBAS/NDUFA1/COX6A1/GADD45GIP1/DNAJC15/NDUFB2/NDUFS3/SDHC/UQCRB/NDUFB5/NDUFB3/NDUFA6/ATP5D/COX15/NDUFB7/NDUFA10/NDUFB1	50
EPC	GO:0045333	cellular respiration	65/1555	161/16672	4e-26	6.01e-24	2.09e-23	UQCRQ/ETFA/UQCRC1/MDH2/IDH2/UQCRH/COX5A/COX6C/IDH1/COX7C/UQCRFS1/CYC1/VCP/COX6B1/UQCR10/DLD/NDUFB6/COX7B/COX5B/NDUFS5/NDUFC1/SUCLG1/UQCRC2/NDUFA4/NDUFB4/COX4I1/BNIP3/NDUFA5/CYCS/NDUFB9/CISD1/COX7A2L/NDUFA8/NDUFS6/NDUFAB1/NDUFS1/NDUFA12/NDUFB11/PMPCB/PDHA1/NDUFA1/COX6A1/DNAJC15/IDH3B/NDUFB2/SUCLG2/SDHB/NDUFS3/CS/MDH1/PNPT1/SDHC/UQCRB/NDUFB5/NDUFB3/SUCLA2/NDUFA6/FH/COX15/NDUFB7/NDUFA10/TRAP1/PDHB/N…	65
EPC	GO:0032543	mitochondrial translation	54/1555	120/16672	1.15e-24	8.43e-23	2.93e-22	C1QBP/MRPS35/MRPL13/TUFM/MRPL42/MRPS16/COA3/MRPL3/MRPL14/MRPL15/MRPL22/MRPS12/MRPS18B/MRPL57/PTCD3/MRPL32/MRPL52/CHCHD1/MRPS33/MRPS36/MRPL51/MRPL50/MRPL37/LRPPRC/MALSU1/MRPL16/MRPL47/MRPL48/MRPS23/MRPS10/GADD45GIP1/RMND1/MTIF2/MRPL35/MRPL19/MRPL24/MRPL18/MRPS7/MRPS30/MRPL39/MRPL20/MRPL11/MRRF/GFM1/MRPL17/MRPS34/MRPS22/MRPS15/MRPL58/MTIF3/MRPL27/MRPL21/MRPL36/MRPS26	54
EPC	GO:1901657	glycosyl compound metabolic process	105/1555	408/16672	1.2e-22	6.49e-21	2.26e-20	CMPK1/ATP1B1/UQCRQ/AKR1C3/TPI1/PKM/GPI/ALDOA/UQCRC1/ATP5G3/ATP5B/LDHA/ERH/UQCRH/ATP5C1/PGK1/COX5A/COX6C/TSPO/ENO1/STOML2/COX7C/NUDT5/UQCRFS1/CYC1/VCP/OLA1/COX6B1/UQCR10/DLD/NDUFB6/ATP5G1/COX7B/COX5B/NDUFS5/ATP5A1/AHCY/NDUFC1/UQCRC2/AK3/NDUFA4/ATIC/NDUFB4/COX4I1/ALDOB/EIF6/NDUFA5/CYCS/NDUFB9/COX7A2L/IMPDH2/NDUFA8/ATPIF1/NDUFS6/NDUFAB1/MCCC2/NDUFS1/AK2/ATP5F1/NT5C3A/NDUFA12/NDUFB11/PMPCB/GBAS/NDUFA…	105
EPC	GO:0009119	ribonucleoside metabolic process	97/1555	361/16672	1.82e-22	9.44e-21	3.28e-20	CMPK1/ATP1B1/UQCRQ/TPI1/PKM/GPI/ALDOA/UQCRC1/ATP5G3/ATP5B/LDHA/UQCRH/ATP5C1/PGK1/COX5A/COX6C/TSPO/ENO1/STOML2/COX7C/NUDT5/UQCRFS1/CYC1/VCP/OLA1/COX6B1/UQCR10/DLD/NDUFB6/ATP5G1/COX7B/COX5B/NDUFS5/ATP5A1/AHCY/NDUFC1/UQCRC2/AK3/NDUFA4/NDUFB4/COX4I1/ALDOB/EIF6/NDUFA5/CYCS/NDUFB9/COX7A2L/IMPDH2/NDUFA8/ATPIF1/NDUFS6/NDUFAB1/MCCC2/NDUFS1/AK2/ATP5F1/NT5C3A/NDUFA12/NDUFB11/PMPCB/GBAS/NDUFA1/GPHN/ATP5J2/CO…	97
EPC_B	GO:0007346	regulation of mitotic cell cycle	93/1073	465/16672	2.61e-23	2.94e-20	1.03e-19	TFDP2/CCND2/CDK4/PRMT1/NABP2/PSMB6/TPX2/CYP1A1/PRMT2/PSMD2/CDC123/KIF20B/PSMB7/AURKAIP1/PSMD14/ATRX/PSMF1/BRD7/ANAPC5/UBE2C/CCNB1/PSMC2/NAE1/BID/PSMD7/NUSAP1/PAFAH1B1/SAE1/PSMC4/EIF4EBP1/AURKA/CUL1/E2F4/KIF11/TTK/PSMB3/CHMP4C/TOP2A/BMP4/NBN/PSMD8/CENPF/EREG/CDC42/APEX1/SMC5/ANGEL2/TOPBP1/PSMA4/ANLN/CDC16/PSMC3/RANBP1/PSMA7/CDK1/PSMD11/BUB3/PSMB5/PCNA/MAD2L1/PSMB1/BUB1/PSMB2/DLGAP5/MKI67/MSH2/PSMB…	93
EPC_B	GO:0044772	mitotic cell cycle phase transition	86/1073	450/16672	2.88e-20	6.04e-18	2.12e-17	TFDP2/CCND2/CDK4/PRMT1/ABCB1/TPD52L1/TUBB/TPX2/CEP41/CYP1A1/DBF4/PRMT2/CCNH/SSNA1/CIT/BRD7/UBE2C/CCNB1/KHDRBS1/NAE1/BID/PAFAH1B1/TUBA1A/EIF4EBP1/AURKA/CUL1/E2F4/DCTN3/TTK/NBN/YWHAE/CENPF/CEP250/APEX1/CETN2/MCM3/TOPBP1/ANLN/CDKN3/RANBP1/MCM7/MCM10/CDK1/PHLDA1/BUB3/CEP70/AKAP9/PCNA/MELK/MAD2L1/BUB1/DLGAP5/PPP1R12A/PPP2R1A/UBE2S/TP53/CENPE/MCM4/CKAP5/TFDP1/CNOT2/NEK2/SOX4/GSPT1/PHB2/RPA2/CKS2/CSNK2A…	86
EPC_B	GO:0007067	mitotic nuclear division	82/1073	429/16672	2.26e-19	2.12e-17	7.44e-17	VRK1/MIS18BP1/MIS18A/TPX2/SMC4/KIF20B/CDK11B/AURKAIP1/KLHL42/ATRX/CIT/BRCC3/ANAPC5/UBE2C/CCNB1/MPLKIP/NUSAP1/PAFAH1B1/RACGAP1/TERF1/AURKA/DCTN3/TXNL4A/KIF11/TTK/CHMP4C/SKA2/BMP4/PRC1/CENPF/SEPT7/EREG/CENPN/CDC42/RAN/CETN2/SMC5/ANLN/CDC16/NAA50/CDCA3/USP16/ANAPC13/CDCA8/CENPW/RANBP1/CDK1/BUB3/BIRC5/SPDL1/HELLS/MAD2L1/SMC2/NUP88/BUB1/DLGAP5/PPP1R12A/PPP2R1A/MZT1/RUVBL1/MKI67/PBK/UBE2S/SMC3/KPNB1/CE…	82
EPC_B	GO:1904666	regulation of ubiquitin protein ligase activity	34/1073	85/16672	4.79e-19	3.86e-17	1.36e-16	PSMB6/PSMD2/PSMB7/PSMD14/PSMF1/ANAPC5/UBE2C/CCNB1/PSMC2/PSMD7/PSMC4/CUL1/PSMB3/PSMD8/PSMA4/CDC16/PSMC3/PSMA7/CDK1/PSMD11/BUB3/PSMB5/MAD2L1/PSMB1/PSMB2/UBE2S/PSMB4/ANAPC16/PSMD6/PSMD10/PSMA5/PSMD12/PSME2/PSMA3	34
EPC_B	GO:0008380	RNA splicing	76/1073	393/16672	2.47e-18	1.86e-16	6.53e-16	CWC15/SYNCRIP/YBX1/SRSF8/PRPF40A/IWS1/GPKOW/DNAJC8/SNRPD2/SRPK1/THOC2/HNRNPH2/ZCRB1/FRG1/LSM7/RP9/PSIP1/TXNL4A/TTF2/HNRNPM/TGS1/WBP11/SNRPB/NONO/HNRNPUL1/BCAS2/LSM6/POLR2G/STRAP/POLR2J/LSM8/PIK3R1/C1QBP/UPF3B/PABPC1/RSRC1/SF3A3/MPHOSPH10/NSRP1/SCAF11/RBMX2/LUC7L3/SNRPA/HTATSF1/CWC27/RBM17/POLR2K/PPP2R1A/NCBP2/PRPF38B/CCAR1/DDX39A/CLNS1A/GTF2F2/MAGOHB/HNRNPA2B1/SNRPC/PNN/RBMX/THOC7/CD2BP2/PPIG/ESR…	76
EPC_B	GO:0006119	oxidative phosphorylation	35/1073	97/16672	7.23e-18	5.09e-16	1.79e-15	NDUFAF1/GADD45GIP1/DNAJC15/NDUFB2/NDUFB11/GBAS/FXN/NDUFB7/NDUFA3/UQCRFS1/NDUFS5/COX7B/VCP/NDUFA4/ATP5D/CYC1/NDUFA8/NDUFA6/COA6/NDUFA12/NDUFA5/NDUFA1/NDUFB1/COX5A/PARK7/MSH2/NDUFS2/UQCR10/PPIF/NDUFB4/NDUFB3/COX6B1/ATP5C1/NDUFB10/UQCRQ	35
EPC_B	GO:0006397	mRNA processing	83/1073	466/16672	1.22e-17	8.07e-16	2.84e-15	CELF2/CWC15/SYNCRIP/RBM26/YBX1/SRSF8/PRPF40A/IWS1/CCNH/CDK11B/AURKAIP1/GPKOW/DNAJC8/SNRPD2/CCNB1/KHDRBS1/SRPK1/THOC2/HNRNPH2/ZCRB1/FRG1/LSM7/PSIP1/TXNL4A/TTF2/HNRNPM/TGS1/WBP11/SNRPB/NONO/HNRNPUL1/BCAS2/AHCYL1/LSM6/POLR2G/STRAP/POLR2J/LSM8/WDR33/C1QBP/UPF3B/PABPC1/RSRC1/SF3A3/NSRP1/SCAF11/RBMX2/LUC7L3/SNRPA/HTATSF1/CWC27/RBM17/POLR2K/NCBP2/XRN2/PRPF38B/CCAR1/DDX39A/CLNS1A/GTF2F2/NELFE/MAGOHB/HNRN…	83
EPC_B	GO:0044839	cell cycle G2/M phase transition	45/1073	194/16672	2.68e-14	8.38e-13	2.94e-12	CDK4/ABCB1/TPD52L1/TUBB/TPX2/CEP41/CCNH/SSNA1/CIT/CCNB1/KHDRBS1/NAE1/PAFAH1B1/TUBA1A/AURKA/CUL1/DCTN3/NBN/YWHAE/CENPF/CEP250/CETN2/TOPBP1/CDK1/PHLDA1/CEP70/AKAP9/MELK/PPP1R12A/PPP2R1A/TP53/CKAP5/NEK2/H2AFY/DYNC1I2/CCNB2/CCNA2/ENSA/CAMK2D/CALM1/CALM3/CALM2/TUBB4B/PCM1/DYNLL1	45
EPC_B	GO:0033238	regulation of cellular amine metabolic process	27/1073	74/16672	3.11e-14	9.23e-13	3.24e-12	PSMB6/PSMD2/PSMB7/PSMD14/PSMF1/PSMC2/PSMD7/PSMC4/COMT/PSMB3/ATP2B4/PSMD8/PSMA4/PSMC3/PSMA7/PSMD11/PSMB5/PSMB1/PSMB2/PARK7/PSMB4/PSMD6/PSMD10/PSMA5/PSMD12/PSME2/PSMA3	27
EPC_B	GO:0009123	nucleoside monophosphate metabolic process	56/1073	290/16672	8.55e-14	2.41e-12	8.47e-12	NDUFAF1/GADD45GIP1/ATP5J2/IMPDH1/CASK/ENTPD5/DNAJC15/NDUFB2/NDUFB11/GBAS/PRPS2/ATP5F1/FXN/STOML2/GMPR2/NDUFB7/ADK/NDUFA3/APRT/UQCRFS1/ATIC/NDUFS5/COX7B/ADSL/DUT/VCP/NDUFA4/AK3/ATP5D/CYC1/DNPH1/NDUFA8/NDUFA6/COA6/NDUFA12/RFK/NDUFA5/NDUFA1/NDUFB1/COX5A/PARK7/ATP5J/MSH2/ATPIF1/NDUFS2/UQCR10/PPIF/NDUFB4/NDUFB3/TSPO/COX6B1/ATP5C1/NDUFB10/ATP5B/ATP5G1/UQCRQ	56
EPC_B	GO:0000086	G2/M transition of mitotic cell cycle	43/1073	185/16672	9.34e-14	2.57e-12	9.02e-12	CDK4/ABCB1/TPD52L1/TUBB/TPX2/CEP41/CCNH/SSNA1/CIT/CCNB1/KHDRBS1/NAE1/PAFAH1B1/TUBA1A/AURKA/CUL1/DCTN3/NBN/YWHAE/CENPF/CEP250/CETN2/TOPBP1/CDK1/PHLDA1/CEP70/AKAP9/MELK/PPP1R12A/PPP2R1A/CKAP5/NEK2/DYNC1I2/CCNB2/CCNA2/ENSA/CAMK2D/CALM1/CALM3/CALM2/TUBB4B/PCM1/DYNLL1	43
EPC_B	GO:0060071	Wnt signaling pathway, planar cell polarity pathway	32/1073	109/16672	1.48e-13	3.71e-12	1.3e-11	NKD1/ZNRF3/PSMB6/AP2S1/DAB2/PSMD2/PSMB7/AP2M1/PSMD14/PSMF1/PSMC2/PSMD7/PSMC4/PSMB3/PSMD8/CDC42/PSMA4/PSMC3/PSMA7/PSMD11/PSMB5/DAAM1/PSMB1/PSMB2/PSMB4/PSMD6/PSMD10/PSMA5/PSMD12/PSME2/CLTC/PSMA3	32
EPC_B	GO:0045333	cellular respiration	39/1073	161/16672	3.25e-13	7.33e-12	2.58e-11	NDUFAF1/DNAJC15/NDUFB2/NDUFB11/FXN/NDUFB7/NDUFA3/NDUFAF2/UQCRFS1/NDUFS5/COX7B/ADSL/VCP/NDUFA4/SUCLA2/CYC1/CISD1/NDUFA8/MDH2/NDUFA6/COA6/NDUFA12/SUCLG1/NDUFA5/NDUFA1/NDUFB1/CAT/COX5A/PARK7/IDH3B/PDHA1/NDUFS2/UQCR10/NDUFB4/NDUFB3/COX6B1/NDUFB10/ETFA/UQCRQ	39
EPC_B	GO:0032543	mitochondrial translation	33/1073	120/16672	4.79e-13	9.65e-12	3.39e-11	GADD45GIP1/MRPS21/MRPL13/RARS2/AURKAIP1/MRPL32/MRPS31/MRPL51/MRPL57/MRPL34/MRPS33/COA3/MRPS35/MRPS15/C1QBP/MRPL3/MRPL55/RMND1/MRPL52/PTCD3/MRPL42/MRPS12/MRPL39/MRPL22/MRPL15/MRPL27/MRPL35/MTIF3/LRPPRC/DAP3/MRPL14/TUFM/MRPL37	33
EPC_B	GO:0035567	non-canonical Wnt signaling pathway	37/1073	154/16672	1.72e-12	3.18e-11	1.12e-10	NKD1/ZNRF3/LEF1/PSMB6/AP2S1/DAB2/PSMD2/PSMB7/AP2M1/PSMD14/PSMF1/PSMC2/PSMD7/PSMC4/PSMB3/PSMD8/CDC42/PSMA4/PSMC3/PSMA7/PSMD11/PSMB5/AGO2/DAAM1/PSMB1/PSMB2/PSMB4/PSMD6/PSMD10/PSMA5/PSMD12/PSME2/CLTC/PSMA3/CALM1/CALM3/CALM2	37
EPC_B	GO:0006260	DNA replication	53/1073	287/16672	2.5e-12	4.48e-11	1.57e-10	ID3/RAD50/SET/NUCKS1/NFIA/PTMS/DACH1/DBF4/TFAM/REPIN1/STOML2/ATRX/RNASEH2A/RHNO1/CINP/RPAIN/KIAA0101/RFC4/GINS2/SUPT16H/TERF1/POLE3/RBBP7/GMNN/SSBP1/DUT/NOL8/TOP2A/BMP4/NAP1L1/NBN/EREG/CDC42/MCM3/TOPBP1/MCM7/MCM10/CDK1/DNAJC2/RRM1/DTD1/PCNA/BOD1L1/POLD2/PPP2R1A/GTPBP4/SMC3/MCM4/TOP1/SLBP/RPA2/RRM2/AREG	53
EPC_A	GO:0019058	viral life cycle	61/717	444/16672	6.42e-16	1.05e-12	2.38e-12	CD55/UBB/HSPA1B/VPS37C/POLR2A/NPC1/ZC3H12A/CXCL8/ZFP36/TMPRSS2/DDX39B/CLDN1/UBC/UBP1/RPL37/RPS12/ITGAV/STOM/TFRC/PCBP1/LDLR/JUN/EP300/IST1/ZC3HAV1/P4HB/PCSK5/VTA1/RPS18/PLSCR1/GTF2B/TNF/RPS3A/RPS4X/SLPI/RPL37A/RPL10A/RPL34/NEDD4L/RPS15A/CHMP1B/XPO1/NUP155/RPLP0/RPS27/DDX3X/PDCD6IP/RPL7/PTBP1/RPS14/RPL27A/POLR2B/RPL32/TRIM31/RPL11/RPL4/RPL3/RPS3/CD46/RPL27/RPS21	61
EPC_A	GO:0006986	response to unfolded protein	34/717	166/16672	2.04e-14	1.66e-11	3.78e-11	HSPA6/SERPINH1/ERO1A/ERN1/PPP1R15A/CXCL8/AGR2/DNAJB1/TPP1/DDIT3/DNAJB4/CHAC1/HSPA5/EP300/HERPUD1/SYVN1/ATF3/CREB3L1/CCND1/DNAJB9/KDELR3/LMNA/SEC61A1/DNAJA1/HSPA8/SEC61G/GFPT1/SSR1/XBP1/HSPH1/CALR/HSP90AA1/ATF4/HSPB1	34
EPC_A	GO:0070972	protein localization to endoplasmic reticulum	29/717	123/16672	3.71e-14	2.02e-11	4.6e-11	PPP1R15A/RPL37/RPS12/HSPA5/RPS18/GBF1/RPS3A/RPS4X/RPL37A/RPL10A/RPL34/RPS15A/KDELR3/RPLP0/SEC61A1/RPS27/RPL7/RPS14/RPL27A/RPL32/SPCS1/SEC61G/RPL11/RPL4/RPL3/RPS3/SSR3/RPL27/RPS21	29
EPC_A	GO:0006402	mRNA catabolic process	37/717	211/16672	2.36e-13	6.42e-11	1.46e-10	ERN1/ZC3H12A/ZFP36/GTPBP1/RPL37/RPS12/RC3H1/PARN/SMG1/ZC3HAV1/RPS18/RPS3A/RPS4X/RPL37A/RPL10A/RPL34/ZFP36L1/RPS15A/RPLP0/RPS27/EIF4A3/NCBP1/RPL7/RPS14/RPL27A/RPL32/EIF4A2/PPP2R2A/BTG2/RPL11/RPL4/RPL3/RPS3/ZFP36L2/RPL27/RPS21/TOB1	37
EPC_A	GO:0045047	protein targeting to ER	25/717	99/16672	4.09e-13	8.37e-11	1.91e-10	RPL37/RPS12/RPS18/RPS3A/RPS4X/RPL37A/RPL10A/RPL34/RPS15A/RPLP0/SEC61A1/RPS27/RPL7/RPS14/RPL27A/RPL32/SPCS1/SEC61G/RPL11/RPL4/RPL3/RPS3/SSR3/RPL27/RPS21	25
EPC_A	GO:2001234	negative regulation of apoptotic signaling pathway	36/717	204/16672	4.11e-13	8.37e-11	1.91e-10	IFI6/HSPA1B/TNFRSF10B/MUC1/CLU/SIRT1/RIPK1/PLAUR/ITGAV/TPT1/IVNS1ABP/HERPUD1/MCL1/SYVN1/PSEN1/SOD2/SH3RF1/CREB3L1/TNF/TNFAIP3/GCLC/DAPK1/GPX1/CTNNB1/NR4A2/LMNA/BIRC6/DNAJA1/DDX3X/CTNNA1/XBP1/HSPH1/VDAC2/HSPB1/TMBIM1/LGALS3	36
EPC_A	GO:0071496	cellular response to external stimulus	40/717	254/16672	9.44e-13	1.54e-10	3.5e-10	TNFRSF10B/PIM1/PPM1D/BAG3/ZC3H12A/PCSK9/PRKAA1/IRF1/SIRT1/TSC1/SLC9A1/KLF10/HFE/GBA/UPP1/MYD88/HSPA5/JUN/BCL10/PMAIP1/SLC2A1/MTPN/FOS/PCK1/SLC1A2/ATF3/GCLC/SKP2/PTGER4/LTBR/BNIP3/NR4A2/FOSL1/SLC38A2/HSPA8/XBP1/GABARAPL2/MAP1LC3B/ATF4/DSC2	40
EPC_A	GO:0006413	translational initiation	31/717	192/16672	1.86e-10	1.51e-08	3.44e-08	PPP1R15A/RPL37/RPS12/RPS18/TNF/RPS3A/RPS4X/RPL37A/RPL10A/RPL34/RPS15A/RPLP0/RPS27/DDX3X/NCBP1/EIF1/RPL7/EIF4G2/PTBP1/RPS14/RPL27A/RPL32/EIF4A2/RPL11/RPL4/RPL3/RPS3/RPL27/RPS21/ATF4/HSPB1	31
EPC_A	GO:1902532	negative regulation of intracellular signal transduction	51/717	447/16672	1.94e-10	1.51e-08	3.44e-08	DDIT4/EPHA2/MUC1/LMBRD1/ZC3H12A/EZR/TMEM127/RGS2/CLU/UBR2/DDIT3/PRKAA1/DUSP1/PTPRR/SIRT1/RIPK1/TSC1/PLAUR/ITGA3/SORL1/ERRFI1/GBA/RASAL2/FBXW11/HGS/TPT1/IVNS1ABP/HERPUD1/MCL1/DUSP5/SYVN1/CIB1/F2RL1/SOD2/RNF149/ATF3/CREB3L1/ITGB1BP1/TNFAIP3/MYADM/NFKBIA/DUSP6/SOCS6/GPX1/KLF4/DNAJA1/DDX3X/XBP1/HSPH1/VDAC2/HSPB1	51
EPC_A	GO:0048545	response to steroid hormone	44/717	369/16672	8.89e-10	5.18e-08	1.18e-07	NPC1/PAM/ZFP36/ADM/DUSP1/SIRT1/FHL2/NR4A1/ERRFI1/FKBP4/GBA/KRAS/AKAP13/EP300/GPI/FOSB/NR0B2/KDM3A/FOS/CCND1/TNF/HNF4A/SKP2/CTNNB1/ZFP36L1/NR4A2/CTGF/IL1RN/KMT2D/ABHD2/CA2/DNAJA1/FOSL1/FOXP1/ADAM9/MED13/EDN1/RPL32/CLDN4/ANXA1/ZFP36L2/ASS1/CALR/ANXA3	44
EPC_A	GO:0042594	response to starvation	26/717	150/16672	1.14e-09	6.02e-08	1.37e-07	DHODH/PPM1D/ZC3H12A/ZFP36/PCSK9/ADM/DDIT3/PRKAA1/SIRT1/KLF10/HFE/GBA/UPP1/HSPA5/JUN/PMAIP1/SLC2A1/PCK1/ATF3/SLC38A2/HSPA8/XBP1/GABARAPL2/MAP1LC3B/ATF4/DSC2	26
EPC_A	GO:0006979	response to oxidative stress	44/717	376/16672	1.61e-09	7.98e-08	1.82e-07	ERO1A/HSPA1B/EGLN1/GAB1/ZC3H12A/PRKAA1/DUSP1/SIRT1/RIPK1/OXSR1/EPAS1/JUN/MCL1/PSEN1/PDK1/P4HB/SOD2/PXN/FOS/LDHA/DUOX2/TNF/TNFAIP3/SLC7A11/GCLC/BNIP3/GPX1/ATP2A2/DHCR24/NR4A2/KLF4/ZNF622/BTG1/RHOB/FOSL1/ADAM9/EDN1/TXNRD1/RPS3/ANXA1/HSPH1/ATF4/HSPB1/PRDX1	44
EPC_A	GO:0071456	cellular response to hypoxia	24/717	133/16672	2.16e-09	9.92e-08	2.26e-07	UBB/ERO1A/EGLN3/GATA6/EGLN1/VEGFA/NDRG1/PRKAA1/SIRT1/SLC9A1/UBC/BNIP3L/EPAS1/EP300/PMAIP1/PDK1/P4HB/MDM4/PCK1/BNIP3/EGR1/ZFP36L1/LMNA/EDN1	24
EPC_A	GO:0006735	NADH regeneration	11/717	26/16672	3.69e-09	1.5e-07	3.43e-07	PFKFB3/ENO2/ALDOC/ALDOA/GPI/PFKP/ALDOB/GAPDH/ENO1/PKM/PGK1	11
EPC_A	GO:0061621	canonical glycolysis	11/717	26/16672	3.69e-09	1.5e-07	3.43e-07	PFKFB3/ENO2/ALDOC/ALDOA/GPI/PFKP/ALDOB/GAPDH/ENO1/PKM/PGK1	11

## Sheet: Table_S8
Table S8. Relative telomere length and cell cycle, stemness, and clusters
final_cell_ID	Cluster	TR_ratio	Stemness score	Cellcycle
CRC_SC461	EDCs	0.831101	-0.0602302	Noncycling
CRC_SC372	DCs	0.945687	-0.0664707	Noncycling
CRC_SC368	DCs	0.992759	0.00348503	Noncycling
CRC_SC408	DCs	1.00046	0.100735	Noncycling
CRC_SC574	DCs	1.00141	-0.384662	Noncycling
CRC_SC575	Ms	1.08201	-0.280285	Noncycling
CRC_SC375	Ms	1.09252	0.0861327	Noncycling
CRC_SC362	Ms	1.11819	-0.005506	Noncycling
CRC_SC396	Ms	1.14016	-0.0101614	Noncycling
CRC_SC377	DCs	1.17733	-0.0548652	G2M
CRC_SC419	CSCs	1.19212	0.395183	Noncycling
CRC_SC483	CSCs	1.19594	0.397024	Noncycling
CRC_SC426	CSCs	1.19731	0.489723	Noncycling
CRC_SC441	CSCs	1.20821	0.0575014	Noncycling
CRC_SC475	CSCs	1.23115	0.501062	Noncycling
CRC_SC392	Ms	1.26387	-0.00343769	Noncycling
CRC_SC486	CSCs	1.27257	0.417679	Noncycling
CRC_SC414	Ms	1.27551	-0.155901	Noncycling
CRC_SC381	TCs	1.28571	0.0187475	Noncycling
CRC_SC379	Ms	1.30534	0.0610745	Noncycling
CRC_SC448	CSCs	1.30964	0.406913	Noncycling
CRC_SC405	Ms	1.33611	-0.182443	Noncycling
CRC_SC450	CSCs	1.34165	0.196472	Noncycling
CRC_SC421	CSCs	1.37436	0.183113	Noncycling
CRC_SC383	Ms	1.41492	-0.182316	Noncycling
CRC_SC398	DCs	1.41554	-0.185558	Noncycling
CRC_SC371	Ms	1.43512	-0.162376	Noncycling
CRC_SC367	Ms	1.4438	-0.244651	Noncycling
CRC_SC409	Ms	1.44542	-0.0228388	Noncycling
CRC_SC356	Ms	1.45769	-0.0785138	Noncycling
CRC_SC454	CSCs	1.46391	0.365406	Noncycling
CRC_SC391	Ms	1.46514	-0.102126	Noncycling
CRC_SC300	TCs	1.46978	0.458933	Noncycling
CRC_SC464	CSCs	1.47598	0.180671	Noncycling
CRC_SC580	TCs	1.49335	0.115151	Noncycling
CRC_SC280	TCs	1.50218	0.14724	Noncycling
CRC_SC471	CSCs	1.52055	0.60821	Noncycling
CRC_SC436	TCs	1.53446	0.0893529	Noncycling
CRC_SC355	Ms	1.5492	0.0239072	Noncycling
CRC_SC301	TCs	1.57769	0.0649381	Noncycling
CRC_SC562	BCs	1.58325	-0.309939	Noncycling
CRC_SC292	BCs	1.61465	-0.125306	Noncycling
CRC_SC498	EDCs	1.61467	-0.368542	Noncycling
CRC_SC561	BCs	1.61868	-0.372283	Noncycling
CRC_SC289	BCs	1.62188	-0.232666	Noncycling
CRC_SC412	Ms	1.65103	-0.0692428	Noncycling
CRC_SC399	EDCs	1.65545	0.175618	Noncycling
CRC_SC285	BCs	1.65607	-0.388429	Noncycling
CRC_SC586	BCs	1.67449	-0.301673	Noncycling
CRC_SC573	BCs	1.68573	-0.173467	G1
CRC_SC416	CSCs	1.68839	0.443566	Noncycling
CRC_SC583	BCs	1.69239	-0.350972	Noncycling
CRC_SC310	BCs	1.69626	-0.168242	Noncycling
CRC_SC567	TCs	1.69871	-0.167102	S
CRC_SC568	BCs	1.71081	-0.235789	Noncycling
CRC_SC564	BCs	1.73901	-0.186172	Noncycling
CRC_SC373	Ms	1.74024	-0.219696	Noncycling
CRC_SC508	EPC_A	1.76101	0.222869	S
CRC_SC293	BCs	1.7638	-0.197341	Noncycling
CRC_SC290	BCs	1.76882	-0.211202	Noncycling
CRC_SC305	BCs	1.76993	-0.278057	Noncycling
CRC_SC520	EPC_A	1.77122	0.0861378	EarlyG1
CRC_SC506	EPC_A	1.77388	0.00669615	Noncycling
CRC_SC554	EPC_A	1.80366	0.23802	Noncycling
CRC_SC539	EPC_A	1.80964	-0.00334526	Noncycling
CRC_SC459	EPC_A	1.81162	0.302106	Noncycling
CRC_SC587	BCs	1.81165	-0.108355	Noncycling
CRC_SC279	BCs	1.81644	-0.278299	Noncycling
CRC_SC552	EPC_A	1.81834	0.217954	Noncycling
CRC_SC577	DCs	1.83788	-0.105569	Noncycling
CRC_SC500	EPC_A	1.83884	0.191353	Noncycling
CRC_SC536	EPC_A	1.86138	0.0426477	Noncycling
CRC_SC393	Ms	1.88159	-0.117441	Noncycling
CRC_SC516	EPC_A	1.88322	0.468155	G1
CRC_SC569	BCs	1.88459	-0.28671	Noncycling
CRC_SC422	CSCs	1.89317	0.46146	Noncycling
CRC_SC502	EPC_A	1.89606	-0.0429081	Noncycling
CRC_SC370	Ms	1.89696	-0.0539651	Noncycling
CRC_SC557	EPC_A	1.89868	0.247158	S
CRC_SC273	BCs	1.90027	-0.51488	Noncycling
CRC_SC268	BCs	1.91042	-0.0922709	Noncycling
CRC_SC283	BCs	1.91231	-0.193005	Noncycling
CRC_SC434	CSCs	1.91898	0.361812	Noncycling
CRC_SC491	CSCs	1.92229	0.181291	Noncycling
CRC_SC472	CSCs	1.92519	0.494978	Noncycling
CRC_SC358	Ms	1.94754	-0.15502	Noncycling
CRC_SC287	BCs	1.96016	-0.259117	Noncycling
CRC_SC428	EPC_B	1.96082	0.343867	Noncycling
CRC_SC271	TCs	1.96224	-0.0525579	Noncycling
CRC_SC394	Ms	1.96701	0.0555208	Noncycling
CRC_SC571	BCs	1.96979	-0.0876414	Noncycling
CRC_SC403	Ms	1.9699	0.189222	Noncycling
CRC_SC578	Ms	1.98068	-0.138941	Noncycling
CRC_SC456	EPC_A	1.98963	0.432527	Noncycling
CRC_SC544	EPC_A	1.99106	-0.0733034	Noncycling
CRC_SC579	BCs	1.99266	-0.432315	Noncycling
CRC_SC447	CSCs	1.9961	0.466307	Noncycling
CRC_SC503	EPC_A	1.99614	-0.0125586	Noncycling
CRC_SC532	EPC_A	1.99619	0.0488242	EarlyG1
CRC_SC432	DCs	2.01326	0.113502	Noncycling
CRC_SC295	BCs	2.0144	-0.291061	Noncycling
CRC_SC457	CSCs	2.03998	0.4401	Noncycling
CRC_SC354	Ms	2.04534	-0.00356498	Noncycling
CRC_SC513	EPC_A	2.05091	0.173293	EarlyG1
CRC_SC576	Ms	2.05247	-0.056171	Noncycling
CRC_SC407	Ms	2.05328	-0.118428	Noncycling
CRC_SC274	BCs	2.05362	-0.495189	Noncycling
CRC_SC523	EPC_A	2.05407	0.138219	Noncycling
CRC_SC284	BCs	2.05934	-0.488369	Noncycling
CRC_SC281	BCs	2.07128	-0.373224	Noncycling
CRC_SC272	BCs	2.07577	-0.222441	Noncycling
CRC_SC380	Ms	2.09576	-0.134991	Noncycling
CRC_SC560	EPC_A	2.09609	0.0845774	Noncycling
CRC_SC269	BCs	2.09991	-0.295832	Noncycling
CRC_SC299	TCs	2.10422	0.134705	Noncycling
CRC_SC384	Ms	2.12112	-0.0361921	EarlyG1
CRC_SC551	EPC_A	2.12274	0.175755	Noncycling
CRC_SC453	EPC_B	2.12996	0.172964	G1
CRC_SC400	EDCs	2.1318	0.0776029	Noncycling
CRC_SC526	EPC_A	2.15006	-0.00914025	Noncycling
CRC_SC410	Ms	2.15064	0.0996414	Noncycling
CRC_SC388	Ms	2.15519	-0.203799	Noncycling
CRC_SC443	EPC_A	2.1585	0.0818874	Noncycling
CRC_SC467	CSCs	2.16955	0.4195	Noncycling
CRC_SC468	EDCs	2.17351	0.235641	Noncycling
CRC_SC521	EPC_A	2.17735	0.182352	Noncycling
CRC_SC452	CSCs	2.18509	0.14365	Noncycling
CRC_SC442	TCs	2.18586	-0.0662854	Noncycling
CRC_SC529	EPC_A	2.18896	0.0985878	Noncycling
CRC_SC363	EDCs	2.18909	-0.0976418	Noncycling
CRC_SC497	EDCs	2.19322	-0.324939	Noncycling
CRC_SC515	EPC_A	2.19603	0.0409666	Noncycling
CRC_SC542	EPC_A	2.21343	-0.0778566	Noncycling
CRC_SC565	TCs	2.2187	0.0877843	Noncycling
CRC_SC494	EDCs	2.22021	0.306679	Noncycling
CRC_SC518	EPC_A	2.22685	0.317515	Noncycling
CRC_SC402	EDCs	2.22964	0.0630182	Noncycling
CRC_SC418	EDCs	2.23424	0.0193501	Noncycling
CRC_SC425	EDCs	2.23503	0.404963	G1
CRC_SC548	EPC_A	2.23893	0.0904074	Noncycling
CRC_SC488	EDCs	2.24109	0.31063	Noncycling
CRC_SC406	EDCs	2.24187	0.0578216	Noncycling
CRC_SC485	CSCs	2.24707	0.311626	Noncycling
CRC_SC420	CSCs	2.26614	0.324619	Noncycling
CRC_SC304	EDCs	2.27822	0.00887366	Noncycling
CRC_SC570	BCs	2.27882	-0.0758658	Noncycling
CRC_SC553	EDCs	2.28048	0.503402	S
CRC_SC385	EDCs	2.28125	0.12865	Noncycling
CRC_SC481	EDCs	2.28229	-0.311451	Noncycling
CRC_SC581	TCs	2.28447	-0.327365	Noncycling
CRC_SC306	BCs	2.28818	-0.243518	Noncycling
CRC_SC302	TCs	2.29576	-0.190661	Noncycling
CRC_SC465	EDCs	2.30765	-0.0174551	Noncycling
CRC_SC395	EDCs	2.31045	-0.165769	G2M
CRC_SC376	EDCs	2.31249	0.117736	Noncycling
CRC_SC499	EDCs	2.33051	-0.196826	Noncycling
CRC_SC591	BCs	2.33288	-0.457487	Noncycling
CRC_SC360	EDCs	2.34038	-0.0785745	Noncycling
CRC_SC559	EDCs	2.34202	-0.11327	Noncycling
CRC_SC309	BCs	2.34829	-0.244847	Noncycling
CRC_SC433	EDCs	2.35799	0.131879	EarlyG1
CRC_SC439	EDCs	2.38505	0.487672	Noncycling
CRC_SC307	EDCs	2.39915	0.491964	Noncycling
CRC_SC546	EDCs	2.41794	-0.116363	Noncycling
CRC_SC444	EDCs	2.42641	-0.0695941	Noncycling
CRC_SC389	EDCs	2.42687	0.00553707	Noncycling
CRC_SC540	EDCs	2.43799	-0.346681	Noncycling
CRC_SC543	EPC_A	2.44717	0.167253	Noncycling
CRC_SC547	EDCs	2.44823	0.118744	Noncycling
CRC_SC589	BCs	2.44919	-0.352462	Noncycling
CRC_SC365	EDCs	2.45289	-0.0820252	Noncycling
CRC_SC451	EDCs	2.45928	-0.129849	Noncycling
CRC_SC584	BCs	2.46502	-0.278583	Noncycling
CRC_SC512	EPC_A	2.46691	0.372021	Noncycling
CRC_SC530	EDCs	2.46913	0.119862	Noncycling
CRC_SC423	EDCs	2.47234	-0.049	Noncycling
CRC_SC470	EDCs	2.47327	0.0099418	Noncycling
CRC_SC528	EPC_A	2.47489	0.142474	Noncycling
CRC_SC492	EDCs	2.47849	0.29865	Noncycling
CRC_SC555	EPC_A	2.50688	0.214785	Noncycling
CRC_SC478	EDCs	2.52622	0.10557	Noncycling
CRC_SC558	EPC_A	2.52789	0.303034	Noncycling
CRC_SC476	EDCs	2.54637	-0.024453	Noncycling
CRC_SC519	EPC_A	2.55163	0.292701	Noncycling
CRC_SC480	EDCs	2.55466	-0.027038	Noncycling
CRC_SC507	EPC_A	2.55823	0.120812	Noncycling
CRC_SC585	EDCs	2.57144	-0.186067	Noncycling
CRC_SC437	EDCs	2.574	-0.0140813	Noncycling
CRC_SC278	BCs	2.57543	-0.224325	Noncycling
CRC_SC484	EDCs	2.57692	0.0501179	Noncycling
CRC_SC397	EDCs	2.58275	0.0262176	Noncycling
CRC_SC366	EDCs	2.60222	-0.156083	Noncycling
CRC_SC303	BCs	2.6062	-0.268294	Noncycling
CRC_SC550	EPC_A	2.62752	0.222967	G2M
CRC_SC449	EDCs	2.63654	0.253886	Noncycling
CRC_SC522	EPC_A	2.64323	0.229672	Noncycling
CRC_SC277	BCs	2.64448	-0.360626	Noncycling
CRC_SC511	EDCs	2.64738	0.0191146	Noncycling
CRC_SC524	EPC_A	2.6593	0.23907	Noncycling
CRC_SC275	BCs	2.68414	-0.244451	Noncycling
CRC_SC297	EPC_A	2.69369	0.290959	Noncycling
CRC_SC572	BCs	2.70501	-0.287684	Noncycling
CRC_SC563	BCs	2.71635	-0.426772	Noncycling
CRC_SC282	BCs	2.73121	-0.394503	Noncycling
CRC_SC474	EDCs	2.7536	0.0111725	Noncycling
CRC_SC430	EPC_B	2.75432	0.440283	Noncycling
CRC_SC446	EPC_B	2.77342	0.438214	G2M
CRC_SC531	EPC_A	2.77738	0.0490287	Noncycling
CRC_SC514	EPC_A	2.78319	0.160242	Noncycling
CRC_SC466	EPC_A	2.80021	0.165124	Noncycling
CRC_SC413	EDCs	2.81475	0.158019	Noncycling
CRC_SC369	EDCs	2.81882	0.0757606	Noncycling
CRC_SC504	EPC_A	2.83475	-0.00763542	Noncycling
CRC_SC294	BCs	2.84549	-0.279896	Noncycling
CRC_SC535	EPC_A	2.8647	-0.109485	Noncycling
CRC_SC455	EPC_A	2.87871	0.429167	Noncycling
CRC_SC479	EDCs	2.88209	0.350725	Noncycling
CRC_SC417	EDCs	2.91719	0.0161516	Noncycling
CRC_SC469	EDCs	2.92365	0.118778	Noncycling
CRC_SC538	EPC_A	2.9254	0.0461011	Noncycling
CRC_SC364	EDCs	2.92674	0.0811545	G2M
CRC_SC431	EDCs	2.96763	0.398954	Noncycling
CRC_SC298	EDCs	2.9692	-0.0552029	Noncycling
CRC_SC527	EDCs	3.00269	-0.142026	Noncycling
CRC_SC473	EDCs	3.00666	-0.137638	Noncycling
CRC_SC387	EDCs	3.03862	-0.141368	Noncycling
CRC_SC353	EDCs	3.05919	0.0251743	G2M
CRC_SC401	EDCs	3.08008	-0.263606	G2M
CRC_SC541	EDCs	3.091	0.294089	Noncycling
CRC_SC496	EDCs	3.09464	0.0996445	Noncycling
CRC_SC445	EDCs	3.09494	0.128845	Noncycling
CRC_SC440	EDCs	3.10119	-0.116847	Noncycling
CRC_SC509	EDCs	3.10197	-0.0871429	Noncycling
CRC_SC549	EDCs	3.15623	-0.0286141	Noncycling
CRC_SC493	EDCs	3.19083	-0.195857	Noncycling
CRC_SC424	EDCs	3.20676	0.0802292	Noncycling
CRC_SC482	EDCs	3.22058	0.136048	Noncycling
CRC_SC487	EDCs	3.24416	-0.0319641	Noncycling
CRC_SC435	EDCs	3.24806	-0.0607251	Noncycling
CRC_SC537	EDCs	3.2696	-0.181589	Noncycling
CRC_SC490	EDCs	3.2918	0.117378	Noncycling
CRC_SC463	EDCs	3.32989	-0.222853	Noncycling
CRC_SC1	BCs	NA	-0.228591	Noncycling
CRC_SC8	BCs	NA	-0.281927	Noncycling
CRC_SC31	BCs	NA	-0.172743	Noncycling
CRC_SC69	BCs	NA	-0.115393	Noncycling
CRC_SC71	BCs	NA	-0.311266	Noncycling
CRC_SC72	BCs	NA	-0.166729	G2M
CRC_SC74	BCs	NA	-0.333763	Noncycling
CRC_SC75	BCs	NA	-0.265562	Noncycling
CRC_SC78	BCs	NA	-0.327254	Noncycling
CRC_SC82	BCs	NA	-0.342141	Noncycling
CRC_SC83	BCs	NA	-0.302543	Noncycling
CRC_SC84	BCs	NA	-0.343772	Noncycling
CRC_SC91	BCs	NA	-0.123563	Noncycling
CRC_SC94	BCs	NA	-0.333074	Noncycling
CRC_SC96	BCs	NA	-0.498801	Noncycling
CRC_SC99	BCs	NA	-0.213429	Noncycling
CRC_SC102	BCs	NA	-0.388482	Noncycling
CRC_SC104	BCs	NA	-0.0127461	Noncycling
CRC_SC105	BCs	NA	-0.334084	Noncycling
CRC_SC106	BCs	NA	-0.26907	Noncycling
CRC_SC143	BCs	NA	-0.246332	Noncycling
CRC_SC151	BCs	NA	-0.118574	Noncycling
CRC_SC169	BCs	NA	-0.415749	Noncycling
CRC_SC179	BCs	NA	-0.153718	Noncycling
CRC_SC182	BCs	NA	-0.168406	Noncycling
CRC_SC186	BCs	NA	-0.220053	Noncycling
CRC_SC189	BCs	NA	-0.282136	Noncycling
CRC_SC194	BCs	NA	-0.196417	Noncycling
CRC_SC199	BCs	NA	-0.0710177	Noncycling
CRC_SC200	BCs	NA	-0.367345	Noncycling
CRC_SC204	BCs	NA	-0.356968	Noncycling
CRC_SC210	BCs	NA	-0.415275	Noncycling
CRC_SC218	BCs	NA	-0.359286	Noncycling
CRC_SC219	BCs	NA	-0.225929	Noncycling
CRC_SC225	BCs	NA	-0.489047	Noncycling
CRC_SC229	BCs	NA	-0.149357	Noncycling
CRC_SC230	BCs	NA	-0.353844	Noncycling
CRC_SC234	BCs	NA	-0.200263	Noncycling
CRC_SC235	BCs	NA	-0.227784	Noncycling
CRC_SC237	BCs	NA	-0.191491	Noncycling
CRC_SC270	BCs	NA	-0.262875	Noncycling
CRC_SC276	BCs	NA	-0.33119	Noncycling
CRC_SC288	BCs	NA	-0.486072	Noncycling
CRC_SC291	BCs	NA	-0.17696	Noncycling
CRC_SC308	BCs	NA	-0.18719	Noncycling
CRC_SC566	BCs	NA	-0.146091	G2M
CRC_SC582	BCs	NA	-0.372833	Noncycling
CRC_SC590	BCs	NA	-0.329125	Noncycling
CRC_SC597	BCs	NA	-0.171111	Noncycling
CRC_SC615	BCs	NA	-0.222428	Noncycling
CRC_SC623	BCs	NA	0.0232334	Noncycling
CRC_SC644	BCs	NA	-0.272096	Noncycling
CRC_SC645	BCs	NA	-0.145171	Noncycling
CRC_SC656	BCs	NA	-0.357325	Noncycling
CRC_SC657	BCs	NA	-0.439427	Noncycling
CRC_SC658	BCs	NA	-0.0328395	Noncycling
CRC_SC659	BCs	NA	-0.354236	Noncycling
CRC_SC663	BCs	NA	0.422198	Noncycling
CRC_SC664	BCs	NA	-0.333445	Noncycling
CRC_SC665	BCs	NA	-0.35301	Noncycling
CRC_SC666	BCs	NA	-0.224842	Noncycling
CRC_SC667	BCs	NA	-0.33492	Noncycling
CRC_SC669	BCs	NA	-0.250393	Noncycling
CRC_SC670	BCs	NA	-0.118623	Noncycling
CRC_SC671	BCs	NA	-0.331841	Noncycling
CRC_SC672	BCs	NA	-0.398176	Noncycling
CRC_SC673	BCs	NA	-0.283317	Noncycling
CRC_SC674	BCs	NA	-0.270094	Noncycling
CRC_SC682	BCs	NA	-0.269563	Noncycling
CRC_SC684	BCs	NA	-0.258728	Noncycling
CRC_SC687	BCs	NA	-0.382811	Noncycling
CRC_SC688	BCs	NA	-0.187521	Noncycling
CRC_SC689	BCs	NA	-0.278536	Noncycling
CRC_SC690	BCs	NA	-0.325111	Noncycling
CRC_SC691	BCs	NA	-0.282889	Noncycling
CRC_SC347	CSCs	NA	0.32055	Noncycling
CRC_SC427	CSCs	NA	0.120011	Noncycling
CRC_SC458	CSCs	NA	0.256671	Noncycling
CRC_SC21	DCs	NA	-0.113179	Noncycling
CRC_SC85	DCs	NA	-0.19089	Noncycling
CRC_SC318	DCs	NA	-0.138259	Noncycling
CRC_SC319	DCs	NA	-0.114275	Noncycling
CRC_SC374	DCs	NA	-0.186344	Noncycling
CRC_SC415	DCs	NA	-0.0637177	Noncycling
CRC_SC594	DCs	NA	-0.1307	Noncycling
CRC_SC596	DCs	NA	0.0747048	S
CRC_SC598	DCs	NA	-0.124689	Noncycling
CRC_SC599	DCs	NA	-0.0037972	Noncycling
CRC_SC602	DCs	NA	-0.182363	Noncycling
CRC_SC603	DCs	NA	-0.0180822	Noncycling
CRC_SC604	DCs	NA	0.13813	Noncycling
CRC_SC607	DCs	NA	-0.199695	Noncycling
CRC_SC608	DCs	NA	-0.144468	EarlyG1
CRC_SC611	DCs	NA	-0.0755438	Noncycling
CRC_SC612	DCs	NA	-0.0873784	Noncycling
CRC_SC613	DCs	NA	0.160853	Noncycling
CRC_SC614	DCs	NA	-0.131216	Noncycling
CRC_SC617	DCs	NA	-0.0733175	Noncycling
CRC_SC619	DCs	NA	-0.0488025	Noncycling
CRC_SC621	DCs	NA	0.219496	Noncycling
CRC_SC622	DCs	NA	-0.109114	Noncycling
CRC_SC624	DCs	NA	0.131022	Noncycling
CRC_SC630	DCs	NA	-0.0861934	Noncycling
CRC_SC632	DCs	NA	-0.106763	Noncycling
CRC_SC634	DCs	NA	-0.0797979	Noncycling
CRC_SC638	DCs	NA	0.037978	Noncycling
CRC_SC639	DCs	NA	-0.195364	Noncycling
CRC_SC641	DCs	NA	-0.110536	Noncycling
CRC_SC646	DCs	NA	-0.186376	Noncycling
CRC_SC648	DCs	NA	0.0871269	Noncycling
CRC_SC649	DCs	NA	0.134416	Noncycling
CRC_SC653	DCs	NA	-0.111552	Noncycling
CRC_SC668	DCs	NA	-0.0953274	Noncycling
CRC_SC2	EDCs	NA	0.0405551	Noncycling
CRC_SC6	EDCs	NA	-0.0599272	Noncycling
CRC_SC12	EDCs	NA	-0.305131	Noncycling
CRC_SC13	EDCs	NA	-0.351489	G2M
CRC_SC19	EDCs	NA	-0.117626	Noncycling
CRC_SC20	EDCs	NA	0.087595	Noncycling
CRC_SC22	EDCs	NA	-0.189287	Noncycling
CRC_SC24	EDCs	NA	0.0541641	Noncycling
CRC_SC30	EDCs	NA	-0.571596	Noncycling
CRC_SC35	EDCs	NA	-0.204595	Noncycling
CRC_SC36	EDCs	NA	0.314813	Noncycling
CRC_SC37	EDCs	NA	0.270716	Noncycling
CRC_SC41	EDCs	NA	0.141708	Noncycling
CRC_SC42	EDCs	NA	0.211427	Noncycling
CRC_SC43	EDCs	NA	-0.00637504	Noncycling
CRC_SC44	EDCs	NA	-0.0525419	Noncycling
CRC_SC48	EDCs	NA	0.133657	EarlyG1
CRC_SC49	EDCs	NA	0.100887	Noncycling
CRC_SC50	EDCs	NA	0.405648	Noncycling
CRC_SC51	EDCs	NA	0.232534	Noncycling
CRC_SC52	EDCs	NA	-0.0412387	Noncycling
CRC_SC55	EDCs	NA	0.153083	Noncycling
CRC_SC56	EDCs	NA	0.381806	Noncycling
CRC_SC59	EDCs	NA	0.254851	Noncycling
CRC_SC61	EDCs	NA	-0.0936506	Noncycling
CRC_SC65	EDCs	NA	0.224498	S
CRC_SC67	EDCs	NA	0.254359	G2M
CRC_SC68	EDCs	NA	0.0856443	Noncycling
CRC_SC73	EDCs	NA	0.0114629	Noncycling
CRC_SC77	EDCs	NA	-0.219018	Noncycling
CRC_SC80	EDCs	NA	-0.215931	Noncycling
CRC_SC86	EDCs	NA	-0.0537372	Noncycling
CRC_SC93	EDCs	NA	-0.207431	Noncycling
CRC_SC95	EDCs	NA	0.0633575	G2M
CRC_SC101	EDCs	NA	-0.0721899	Noncycling
CRC_SC107	EDCs	NA	0.0601077	Noncycling
CRC_SC108	EDCs	NA	-0.398299	Noncycling
CRC_SC109	EDCs	NA	0.0106021	Noncycling
CRC_SC111	EDCs	NA	-0.0692859	Noncycling
CRC_SC117	EDCs	NA	0.36446	G2M
CRC_SC122	EDCs	NA	-0.173893	EarlyG1
CRC_SC129	EDCs	NA	0.0597853	Noncycling
CRC_SC130	EDCs	NA	-0.0436054	Noncycling
CRC_SC131	EDCs	NA	0.228942	Noncycling
CRC_SC157	EDCs	NA	-0.102558	Noncycling
CRC_SC158	EDCs	NA	0.151335	Noncycling
CRC_SC190	EDCs	NA	-0.194978	Noncycling
CRC_SC212	EDCs	NA	-0.0576949	Noncycling
CRC_SC214	EDCs	NA	-0.0320723	Noncycling
CRC_SC246	EDCs	NA	-0.0967502	Noncycling
CRC_SC248	EDCs	NA	-0.214246	Noncycling
CRC_SC249	EDCs	NA	-0.192433	Noncycling
CRC_SC258	EDCs	NA	-0.353359	Noncycling
CRC_SC260	EDCs	NA	-0.128708	Noncycling
CRC_SC267	EDCs	NA	0.136827	EarlyG1
CRC_SC296	EDCs	NA	-0.215397	Noncycling
CRC_SC317	EDCs	NA	0.0366659	Noncycling
CRC_SC321	EDCs	NA	0.230322	Noncycling
CRC_SC322	EDCs	NA	-0.242515	Noncycling
CRC_SC323	EDCs	NA	0.00246998	Noncycling
CRC_SC325	EDCs	NA	-0.073046	Noncycling
CRC_SC326	EDCs	NA	-0.00536707	Noncycling
CRC_SC327	EDCs	NA	-0.0853348	Noncycling
CRC_SC328	EDCs	NA	-0.0947833	Noncycling
CRC_SC329	EDCs	NA	0.112509	Noncycling
CRC_SC330	EDCs	NA	-0.0974061	Noncycling
CRC_SC332	EDCs	NA	0.0543646	Noncycling
CRC_SC334	EDCs	NA	-0.17564	Noncycling
CRC_SC335	EDCs	NA	-0.0802679	G2M
CRC_SC336	EDCs	NA	0.101932	G2M
CRC_SC340	EDCs	NA	0.00858423	S
CRC_SC341	EDCs	NA	-0.00216665	Noncycling
CRC_SC342	EDCs	NA	-0.161652	Noncycling
CRC_SC344	EDCs	NA	0.0506245	Noncycling
CRC_SC345	EDCs	NA	0.00299648	Noncycling
CRC_SC349	EDCs	NA	-0.0374945	Noncycling
CRC_SC350	EDCs	NA	-0.254787	Noncycling
CRC_SC357	EDCs	NA	0.0467483	Noncycling
CRC_SC382	EDCs	NA	0.105527	Noncycling
CRC_SC390	EDCs	NA	-0.168148	Noncycling
CRC_SC411	EDCs	NA	-0.0698702	Noncycling
CRC_SC429	EDCs	NA	0.0340321	Noncycling
CRC_SC462	EDCs	NA	-0.178408	Noncycling
CRC_SC477	EDCs	NA	0.0573244	Noncycling
CRC_SC489	EDCs	NA	-0.248558	Noncycling
CRC_SC495	EDCs	NA	-0.30181	Noncycling
CRC_SC505	EDCs	NA	-0.259914	Noncycling
CRC_SC533	EDCs	NA	-0.292984	Noncycling
CRC_SC556	EDCs	NA	-0.302904	Noncycling
CRC_SC676	EDCs	NA	0.00191707	S
CRC_SC680	EDCs	NA	-0.053131	Noncycling
CRC_SC686	EDCs	NA	-0.134326	Noncycling
CRC_SC25	EPC_A	NA	0.178631	Noncycling
CRC_SC40	EPC_A	NA	0.0164512	Noncycling
CRC_SC66	EPC_A	NA	0.117316	Noncycling
CRC_SC119	EPC_A	NA	0.190364	Noncycling
CRC_SC211	EPC_A	NA	0.0357603	Noncycling
CRC_SC241	EPC_A	NA	0.135839	Noncycling
CRC_SC255	EPC_A	NA	-0.0441609	Noncycling
CRC_SC348	EPC_A	NA	0.281414	Noncycling
CRC_SC438	EPC_A	NA	0.262173	Noncycling
CRC_SC501	EPC_A	NA	0.212111	Noncycling
CRC_SC510	EPC_A	NA	0.14131	Noncycling
CRC_SC517	EPC_A	NA	0.240883	Noncycling
CRC_SC525	EPC_A	NA	0.289245	Noncycling
CRC_SC534	EPC_A	NA	-0.0773877	Noncycling
CRC_SC545	EPC_A	NA	0.155607	EarlyG1
CRC_SC693	EPC_A	NA	0.176449	Noncycling
CRC_SC9	EPC_B	NA	0.118695	Noncycling
CRC_SC34	EPC_B	NA	0.15486	G2M
CRC_SC63	EPC_B	NA	0.421559	Noncycling
CRC_SC64	EPC_B	NA	0.429823	Noncycling
CRC_SC76	EPC_B	NA	0.491604	Noncycling
CRC_SC79	EPC_B	NA	0.0880148	G2M
CRC_SC81	EPC_B	NA	0.285318	S
CRC_SC88	EPC_B	NA	0.165066	Noncycling
CRC_SC89	EPC_B	NA	0.0459204	Noncycling
CRC_SC92	EPC_B	NA	0.301085	Noncycling
CRC_SC97	EPC_B	NA	0.290537	Noncycling
CRC_SC98	EPC_B	NA	0.127714	G2M
CRC_SC110	EPC_B	NA	0.335562	S
CRC_SC112	EPC_B	NA	0.288455	Noncycling
CRC_SC113	EPC_B	NA	0.406549	Noncycling
CRC_SC114	EPC_B	NA	0.255319	Noncycling
CRC_SC115	EPC_B	NA	0.346991	Noncycling
CRC_SC116	EPC_B	NA	0.396082	Noncycling
CRC_SC118	EPC_B	NA	0.0817466	Noncycling
CRC_SC120	EPC_B	NA	0.11582	Noncycling
CRC_SC121	EPC_B	NA	0.210428	Noncycling
CRC_SC123	EPC_B	NA	0.382066	Noncycling
CRC_SC124	EPC_B	NA	0.171978	S
CRC_SC125	EPC_B	NA	-0.166082	G2M
CRC_SC126	EPC_B	NA	0.132932	Noncycling
CRC_SC127	EPC_B	NA	0.412452	Noncycling
CRC_SC128	EPC_B	NA	0.340738	Noncycling
CRC_SC132	EPC_B	NA	0.298786	S
CRC_SC133	EPC_B	NA	0.524458	Noncycling
CRC_SC134	EPC_B	NA	0.0850018	Noncycling
CRC_SC135	EPC_B	NA	0.3252	S
CRC_SC136	EPC_B	NA	0.140141	EarlyG1
CRC_SC213	EPC_B	NA	0.321246	Noncycling
CRC_SC215	EPC_B	NA	0.088795	Noncycling
CRC_SC242	EPC_B	NA	0.195398	Noncycling
CRC_SC243	EPC_B	NA	0.319139	S
CRC_SC244	EPC_B	NA	0.157558	Noncycling
CRC_SC245	EPC_B	NA	0.257949	Noncycling
CRC_SC247	EPC_B	NA	0.227523	S
CRC_SC250	EPC_B	NA	0.456373	S
CRC_SC251	EPC_B	NA	0.347286	Noncycling
CRC_SC252	EPC_B	NA	0.337492	Noncycling
CRC_SC253	EPC_B	NA	-0.104361	Noncycling
CRC_SC254	EPC_B	NA	0.440822	Noncycling
CRC_SC257	EPC_B	NA	0.232783	S
CRC_SC259	EPC_B	NA	0.447281	Noncycling
CRC_SC261	EPC_B	NA	0.0464455	EarlyG1
CRC_SC262	EPC_B	NA	0.442239	S
CRC_SC263	EPC_B	NA	0.322618	Noncycling
CRC_SC264	EPC_B	NA	0.577739	Noncycling
CRC_SC265	EPC_B	NA	0.365817	S
CRC_SC266	EPC_B	NA	0.263695	S
CRC_SC3	MCs	NA	-0.16436	Noncycling
CRC_SC4	MCs	NA	0.112	Noncycling
CRC_SC5	MCs	NA	-0.0396474	Noncycling
CRC_SC7	MCs	NA	0.0677231	Noncycling
CRC_SC11	MCs	NA	-0.0802141	Noncycling
CRC_SC14	MCs	NA	0.000640033	Noncycling
CRC_SC15	MCs	NA	-0.0708589	Noncycling
CRC_SC16	MCs	NA	-0.167309	Noncycling
CRC_SC17	MCs	NA	-0.00184316	Noncycling
CRC_SC18	MCs	NA	-0.109649	Noncycling
CRC_SC23	MCs	NA	-0.170635	Noncycling
CRC_SC26	MCs	NA	-0.0789859	Noncycling
CRC_SC27	MCs	NA	-0.0449131	Noncycling
CRC_SC28	MCs	NA	0.0931788	Noncycling
CRC_SC29	MCs	NA	-0.0871609	Noncycling
CRC_SC32	MCs	NA	-0.119049	Noncycling
CRC_SC33	MCs	NA	-0.0613554	G2M
CRC_SC38	MCs	NA	0.0235314	Noncycling
CRC_SC39	MCs	NA	0.15868	Noncycling
CRC_SC45	MCs	NA	-0.0926903	Noncycling
CRC_SC46	MCs	NA	0.0778202	Noncycling
CRC_SC47	MCs	NA	-0.0895616	Noncycling
CRC_SC53	MCs	NA	0.00379452	Noncycling
CRC_SC54	MCs	NA	0.0483447	Noncycling
CRC_SC57	MCs	NA	-0.0517309	Noncycling
CRC_SC58	MCs	NA	0.0342046	Noncycling
CRC_SC60	MCs	NA	0.0323902	Noncycling
CRC_SC62	MCs	NA	-0.119357	Noncycling
CRC_SC168	Ms	NA	-0.175672	Noncycling
CRC_SC180	Ms	NA	-0.0407128	Noncycling
CRC_SC198	Ms	NA	-0.133299	Noncycling
CRC_SC207	Ms	NA	0.198802	Noncycling
CRC_SC311	Ms	NA	-0.30199	Noncycling
CRC_SC312	Ms	NA	-0.00141612	Noncycling
CRC_SC313	Ms	NA	-0.0306261	Noncycling
CRC_SC314	Ms	NA	-0.215359	Noncycling
CRC_SC315	Ms	NA	-0.186596	Noncycling
CRC_SC316	Ms	NA	-0.0322902	Noncycling
CRC_SC320	Ms	NA	-0.149483	Noncycling
CRC_SC324	Ms	NA	-0.0813128	Noncycling
CRC_SC331	Ms	NA	0.0376554	G1
CRC_SC333	Ms	NA	-0.0365865	Noncycling
CRC_SC337	Ms	NA	0.0435869	Noncycling
CRC_SC338	Ms	NA	-0.0303198	Noncycling
CRC_SC339	Ms	NA	0.141627	Noncycling
CRC_SC346	Ms	NA	0.000706947	Noncycling
CRC_SC359	Ms	NA	0.0183278	Noncycling
CRC_SC361	Ms	NA	-0.0662526	Noncycling
CRC_SC378	Ms	NA	-0.0817904	Noncycling
CRC_SC386	Ms	NA	-0.0538744	Noncycling
CRC_SC404	Ms	NA	0.146983	Noncycling
CRC_SC592	Ms	NA	0.148939	Noncycling
CRC_SC593	Ms	NA	-0.028175	Noncycling
CRC_SC595	Ms	NA	0.145935	Noncycling
CRC_SC600	Ms	NA	-0.0462459	Noncycling
CRC_SC601	Ms	NA	-0.0475256	Noncycling
CRC_SC606	Ms	NA	-0.0685428	Noncycling
CRC_SC609	Ms	NA	-0.00271196	Noncycling
CRC_SC610	Ms	NA	-0.0178178	Noncycling
CRC_SC616	Ms	NA	0.140782	Noncycling
CRC_SC618	Ms	NA	-0.0589936	Noncycling
CRC_SC620	Ms	NA	0.0803825	Noncycling
CRC_SC625	Ms	NA	0.00314176	Noncycling
CRC_SC626	Ms	NA	0.133703	Noncycling
CRC_SC627	Ms	NA	-0.0404573	Noncycling
CRC_SC628	Ms	NA	0.320837	Noncycling
CRC_SC629	Ms	NA	0.124775	Noncycling
CRC_SC631	Ms	NA	-0.031981	Noncycling
CRC_SC633	Ms	NA	-0.0624235	Noncycling
CRC_SC635	Ms	NA	0.0789326	Noncycling
CRC_SC636	Ms	NA	0.00607538	Noncycling
CRC_SC637	Ms	NA	0.113048	Noncycling
CRC_SC640	Ms	NA	0.329342	Noncycling
CRC_SC642	Ms	NA	0.0663025	Noncycling
CRC_SC643	Ms	NA	-0.13761	Noncycling
CRC_SC647	Ms	NA	-0.208106	Noncycling
CRC_SC650	Ms	NA	0.226392	Noncycling
CRC_SC651	Ms	NA	-0.179854	Noncycling
CRC_SC652	Ms	NA	-0.11979	Noncycling
CRC_SC654	Ms	NA	0.0167634	Noncycling
CRC_SC655	Ms	NA	-0.175089	Noncycling
CRC_SC661	Ms	NA	-0.0664125	Noncycling
CRC_SC675	Ms	NA	0.150031	Noncycling
CRC_SC10	TCs	NA	-0.299173	EarlyG1
CRC_SC70	TCs	NA	-0.0187193	Noncycling
CRC_SC87	TCs	NA	0.124991	Noncycling
CRC_SC90	TCs	NA	0.105791	Noncycling
CRC_SC100	TCs	NA	0.00186128	EarlyG1
CRC_SC103	TCs	NA	-0.0452266	Noncycling
CRC_SC137	TCs	NA	-0.0243455	Noncycling
CRC_SC138	TCs	NA	0.0887722	Noncycling
CRC_SC139	TCs	NA	0.335262	Noncycling
CRC_SC140	TCs	NA	0.0408445	Noncycling
CRC_SC141	TCs	NA	0.18829	Noncycling
CRC_SC142	TCs	NA	0.012001	Noncycling
CRC_SC144	TCs	NA	-0.19019	Noncycling
CRC_SC145	TCs	NA	0.109903	Noncycling
CRC_SC146	TCs	NA	0.0539381	Noncycling
CRC_SC147	TCs	NA	0.0551932	G2M
CRC_SC148	TCs	NA	0.0129976	Noncycling
CRC_SC149	TCs	NA	-0.00767486	Noncycling
CRC_SC150	TCs	NA	0.12842	Noncycling
CRC_SC152	TCs	NA	0.0194244	Noncycling
CRC_SC153	TCs	NA	-0.026465	Noncycling
CRC_SC154	TCs	NA	0.0504428	G1
CRC_SC155	TCs	NA	0.0344082	Noncycling
CRC_SC156	TCs	NA	-0.0578831	Noncycling
CRC_SC159	TCs	NA	0.12042	Noncycling
CRC_SC160	TCs	NA	-0.0583544	Noncycling
CRC_SC161	TCs	NA	-0.0514041	Noncycling
CRC_SC162	TCs	NA	-0.160271	Noncycling
CRC_SC163	TCs	NA	0.112628	Noncycling
CRC_SC164	TCs	NA	-0.101074	Noncycling
CRC_SC165	TCs	NA	-0.270879	Noncycling
CRC_SC166	TCs	NA	-0.336397	Noncycling
CRC_SC167	TCs	NA	-0.0168142	Noncycling
CRC_SC170	TCs	NA	-0.0473942	Noncycling
CRC_SC171	TCs	NA	0.131741	Noncycling
CRC_SC172	TCs	NA	-0.240387	Noncycling
CRC_SC173	TCs	NA	-0.0855795	Noncycling
CRC_SC174	TCs	NA	-0.0514246	Noncycling
CRC_SC175	TCs	NA	0.00347643	Noncycling
CRC_SC176	TCs	NA	0.461099	Noncycling
CRC_SC177	TCs	NA	0.143963	Noncycling
CRC_SC178	TCs	NA	0.0292367	Noncycling
CRC_SC181	TCs	NA	-0.133944	Noncycling
CRC_SC183	TCs	NA	0.0043535	Noncycling
CRC_SC184	TCs	NA	0.0873834	Noncycling
CRC_SC185	TCs	NA	-0.110859	Noncycling
CRC_SC187	TCs	NA	-0.00805063	Noncycling
CRC_SC188	TCs	NA	-0.0750251	Noncycling
CRC_SC191	TCs	NA	0.3208	Noncycling
CRC_SC192	TCs	NA	0.0468246	Noncycling
CRC_SC193	TCs	NA	-0.0238101	Noncycling
CRC_SC195	TCs	NA	0.0378447	Noncycling
CRC_SC196	TCs	NA	0.0066231	Noncycling
CRC_SC197	TCs	NA	0.306026	Noncycling
CRC_SC201	TCs	NA	-0.0462031	Noncycling
CRC_SC202	TCs	NA	0.0687902	Noncycling
CRC_SC203	TCs	NA	-0.180494	Noncycling
CRC_SC205	TCs	NA	0.189594	Noncycling
CRC_SC206	TCs	NA	0.0465666	Noncycling
CRC_SC208	TCs	NA	0.192059	Noncycling
CRC_SC209	TCs	NA	-0.27332	Noncycling
CRC_SC216	TCs	NA	0.137116	Noncycling
CRC_SC217	TCs	NA	0.07709	Noncycling
CRC_SC220	TCs	NA	0.247028	Noncycling
CRC_SC221	TCs	NA	0.0055284	Noncycling
CRC_SC222	TCs	NA	0.189238	Noncycling
CRC_SC223	TCs	NA	-0.0976026	Noncycling
CRC_SC224	TCs	NA	-0.211477	Noncycling
CRC_SC226	TCs	NA	0.117954	Noncycling
CRC_SC227	TCs	NA	0.238443	EarlyG1
CRC_SC228	TCs	NA	0.0459218	Noncycling
CRC_SC231	TCs	NA	0.226917	Noncycling
CRC_SC232	TCs	NA	-0.0328685	Noncycling
CRC_SC233	TCs	NA	0.267651	Noncycling
CRC_SC236	TCs	NA	0.00928788	Noncycling
CRC_SC238	TCs	NA	0.0273458	Noncycling
CRC_SC239	TCs	NA	0.121322	Noncycling
CRC_SC240	TCs	NA	0.064168	Noncycling
CRC_SC256	TCs	NA	-0.204257	Noncycling
CRC_SC286	TCs	NA	-0.0280758	Noncycling
CRC_SC343	TCs	NA	0.163453	G2M
CRC_SC351	TCs	NA	-0.203308	Noncycling
CRC_SC352	TCs	NA	0.157048	S
CRC_SC460	TCs	NA	0.0218878	Noncycling
CRC_SC588	TCs	NA	-0.165693	Noncycling
CRC_SC605	TCs	NA	-0.113275	Noncycling
CRC_SC660	TCs	NA	0.261837	Noncycling
CRC_SC662	TCs	NA	0.0263294	Noncycling
CRC_SC677	TCs	NA	-0.13094	Noncycling
CRC_SC678	TCs	NA	0.298192	G1
CRC_SC679	TCs	NA	0.0552448	Noncycling
CRC_SC681	TCs	NA	0.298699	Noncycling
CRC_SC683	TCs	NA	-0.226756	Noncycling
CRC_SC685	TCs	NA	-0.0192155	Noncycling
CRC_SC692	TCs	NA	0.0750611	S

## Sheet: Table_S9
Table S9. List of primer sequences used in this study
Name	5'-3'
β-Actin-R	AGAGGCGTACAGGGATAGCA	qPCR
β-Actin-F	AGAAAATCTGGCACCACACC	qPCR
TNFRSF19-F	CTGCTCATCCTCTGTGTCATCTATTG	qPCR
TNFRSF19-R	GCCGTTGTACTGAATGTCCTGTG	qPCR
TNFRSF19-2F	CCAGCAAGGTCAACCTCGT	qPCR
TNFRSF19-2R	CAGAGCCGTTGTACTGAATGT	qPCR
SLC12A2-F	CAGCCCTCCAGAATGGTACT	qPCR
SLC12A2-R	CAACTTTCCTGTGTGCTTTCA	qPCR
SLC12A2-2F	TAAAGGAGTCGTGAAGTTTGGC	qPCR
SLC12A2-2R	CTTGACCCACAATCCATGACA	qPCR
EPCAM-F	CCAGAACAATGATGGGCTTTATG	qPCR
EPCAM-R	CAGTGTCCTTGTCTGTTCTTCT	qPCR
CDH1-F	CTTCTGCTGATCCTGTCTGATG	qPCR
CDH1-R	TGCTGTGAAGGGAGATGTATTG	qPCR
KRT18-F	GGAAGATGGCGAGGACTTTAAT	qPCR
KRT18-R	ACCACTTTGCCATCCACTATC	qPCR
CLDN4-F	CAACTGCCTGGAGGATGAAA	qPCR
CLDN4-R	CACCGGCACTATCACCATAAG	qPCR
CXADR-F	AGAAGCTACATCGGCAGTAATC	qPCR
CXADR-R	CTCTGAGGAGTGCGTTCAAA	qPCR
SLC12A2-F	TGTGGGTCAAGCTGGAATAG	qPCR
SLC12A2-R	GCTCCTCCTCCTCTTACAAATC	qPCR
CD133-F	AGTCGGAAACTGGCAGATAGC	qPCR
CD133-R	GGTAGTGTTGTACTGGGCCAAT	qPCR
TNFRSF19-sgRNA-L-F	CACCGCAGACTTTGCAAGCGTGAAA	CRISPR/CAS9
TNFRSF19-sgRNA-L-R	AAACTTTCACGCTTGCAAAGTCTGC	CRISPR/CAS9
TNFRSF19-sgRNA-R-F	CACCGTCCAGTTTAGAATGGAACAA	CRISPR/CAS9
TNFRSF19-sgRNA-R-R	AAACTTGTTCCATTCTAAACTGGAC	CRISPR/CAS9
SLC12A2-sgRNA-L-F	CACCGAATGCATGTTCTACTTTGAC	CRISPR/CAS9
SLC12A2-sgRNA-L-R	AAACGTCAAAGTAGAACATGCATTC	CRISPR/CAS9
SLC12A2-sgRNA-R-F	CACCGTGCTTATTCTCAAATCAAGC	CRISPR/CAS9
SLC12A2-sgRNA-R-R	AAACGCTTGATTTGAGAATAAGCAC	CRISPR/CAS9
KRT18-sgRNA-L-F	CACCGGTTCCATGAATAGAAAGCCA	CRISPR/CAS9
KRT18-sgRNA-L-R	AAACTGGCTTTCTATTCATGGAACC	CRISPR/CAS9
KRT18-sgRNA-R-F	CACCGCCCCAGGCTGGGTCAGTTAG	CRISPR/CAS9
KRT18-sgRNA-R-R	AAACCTAACTGACCCAGCCTGGGGC	CRISPR/CAS9
BAMBI-sgRNA-L-F	CACCGTACGACCCCCGGAGCGCGCA	CRISPR/CAS9
BAMBI-sgRNA-L-R	AAACTGCGCGCTCCGGGGGTCGTAC	CRISPR/CAS9
BAMBI-sgRNA-R-F	CACCGCAAAGCCCCGCGGCGAGGAC	CRISPR/CAS9
BAMBI-sgRNA-R-R	AAACGTCCTCGCCGCGGGGCTTTGC	CRISPR/CAS9
CLDN4-sgRNA-L-F	CACCGCCGTAGGATTCCAAGCGCTG	CRISPR/CAS9
CLDN4-sgRNA-L-R	AAACCAGCGCTTGGAATCCTACGGC	CRISPR/CAS9
CLDN4-sgRNA-R-F	CACCGTGTCACCTCGCAGACCATCT	CRISPR/CAS9
CLDN4-sgRNA-R-R	AAACAGATGGTCTGCGAGGTGACAC	CRISPR/CAS9
CXADR-sgRNA-L-F	CACCGGATGCGAGGGATACAGGACG	CRISPR/CAS9
CXADR-sgRNA-L-R	AAACCGTCCTGTATCCCTCGCATCC	CRISPR/CAS9
CXADR-sgRNA-R-F	CACCGAGACAGCTGCTAAGCGAGCA	CRISPR/CAS9
CXADR-sgRNA-R-R	AAACTGCTCGCTTAGCAGCTGTCTC	CRISPR/CAS9

## Sheet: Table_S10
Table S10. Clinical information of colorectal cancer patients included in 10x Genomics scRNA-seq
CRC patient number	Age	Gender	Tumor site	Histology	Type	Depth of invasion(T)	Lymph node involvement(N)	TNM staging	SIZE(CM)
patient1	70	Male	Right colon	Moderate	Adenocarcinoma	T4a	N1b	IIIB	8
patient2	94	Female	Transverse colon	Moderate-Poor	Adenocarcinoma	T4b	N0	IIC	9.5
patient3	83	Female	Right colon	Moderate	Adenocarcinoma	T3	N0	IIA	3.7
